# Supplementary material for: Prediction of Gene Activity in Early B Cell Development Based on an Integrative Multi-Omics Analysis
Source: J Proteomics Bioinform. Author manuscript; Available in PMC 2014 Dec 24. (PMC4276347; doi:10.4172/jpb.1000302)
Supplement: Supplemetary files [file NIHMS588429-supplement-Supplemetary_files.zip]

Archive with 5 entries (5 files):
- Heydarian_et_al_Supplemental_Data_File_1_-_NGS_analysis_parameters.xlsx
- Heydarian_et_al_Supplemental_Data_File_2_-_NGS_library_metrics.xlsx
- Heydarian_et_al_Supplemental_Data_File_3_-_Integrated_multi-omics_datav2.xlsx
- Legends for Supplemental Figures and Tables.pdf
- Supplemental Figures and Tables.pdf
