# Supplementary material for: Prediction of Gene Activity in Early B Cell Development Based on an Integrative Multi-Omics Analysis
Source: J Proteomics Bioinform. Author manuscript; Available in PMC 2014 Dec 24. (PMC4276347; doi:10.4172/jpb.1000302)
Supplement: Supplemetary files [file NIHMS588429-supplement-Supplemetary_files.zip › Heydarian_et_al_Supplemental_Data_File_1_-_NGS_analysis_parameters.xlsx]

## Sheet: ChIP-seq
Supplemental Data File 1
ChIP-seq analysis parameters
Bowtie settings for aligning to mm9
Will you select a reference genome from your history or use a built-in index?	indexed
Select a reference genome	mm9
Is this library mate-paired?	single
FASTQ file	(Quality trimmed reads in FASTQ format)
Bowtie settings to use	full
Skip the first n reads (-s)	0
Only align the first n reads (-u)	-1
Trim n bases from high-quality (left) end of each read before alignment (-5)	0
Trim n bases from low-quality (right) end of each read before alignment (-3)	0
Maximum number of mismatches permitted in the seed (-n)	2
Maximum permitted total of quality values at mismatched read positions (-e)	0
Seed length (-l)	28
Whether or not to round to the nearest 10 and saturating at 30 (--nomaqround)	Round to nearest 10
Number of mismatches for SOAP-like alignment policy (-v)	-1
Whether or not to try as hard as possible to find valid alignments when they exist (-y)	Do not try hard
Report up to n valid alignments per read (-k)	1
Whether or not to report all valid alignments per read (-a)	Do not report all valid alignments
Suppress all alignments for a read if more than n reportable alignments exist (-m)	-1
Write all reads with a number of valid alignments exceeding the limit set with the -m option to a file (--max)	0
Write all reads that could not be aligned to a file (--un)	1
Whether or not to make Bowtie guarantee that reported singleton alignments are 'best' in terms of stratum and in terms of the quality values at the mismatched positions (--best)	noBest
Maximum number of backtracks permitted when aligning a read (--maxbts)	125
Override the offrate of the index to n (-o)	-1
Seed for pseudo-random number generator (--seed)	-1
Suppress the header in the output SAM file	0
MACS parameters for pre-pro-B ChIP-seq data
Paired End Sequencing	single_end
ChIP-Seq Tag File	(Aligned reads in BAM format)
ChIP-Seq Control File	No dataset
Effective genome size	2700000000
Tag size	37
Band width	300
Pvalue cutoff for peak detection	0.0001
Select the regions with MFOLD high-confidence enrichment ratio against background to build model	32
Parse xls files into into distinct interval files	0
Save shifted raw tag count at every bp into a wiggle file	wig
Extend tag from its middle point to a wigextend size fragment.	-1
Resolution for saving wiggle files	10
Use fixed background lambda as local lambda for every peak region	0
3 levels of regions around the peak region to calculate the maximum lambda as local lambda	1000,5000,10000
Build Model	create_model
Diagnosis report	no_diag
Perform the new peak detection method (futurefdr)	0
MACS parameters for pro-B ChIP-seq data
Paired End Sequencing	single_end
ChIP-Seq Tag File	(Aligned reads in BAM format)
ChIP-Seq Control File	No dataset
Effective genome size	2700000000
Tag size	37
Band width	300
Pvalue cutoff for peak detection	1e-05
Select the regions with MFOLD high-confidence enrichment ratio against background to build model	32
Parse xls files into into distinct interval files	0
Save shifted raw tag count at every bp into a wiggle file	wig
Extend tag from its middle point to a wigextend size fragment.	-1
Resolution for saving wiggle files	10
Use fixed background lambda as local lambda for every peak region	0
3 levels of regions around the peak region to calculate the maximum lambda as local lambda	1000,5000,10000
Build Model	create_model
Diagnosis report	no_diag
Perform the new peak detection method (futurefdr)	0

## Sheet: GRO-seq
Supplemental Data File 1
GRO-seq alignment parameters
Bowtie alignment settings for removing contaminant GROseq
Will you select a reference genome from your history or use a built-in index?	history
Select the reference genome	[Custom genome (in Fasta format)]
Choose whether to use Default options for building indices or to Set your own	Default
Is this library mate-paired?	single
FASTQ file	(Quality trimmed reads in FASTQ format)
Bowtie settings to use	full
Skip the first n reads (-s)	0
Only align the first n reads (-u)	-1
Trim n bases from high-quality (left) end of each read before alignment (-5)	0
Trim n bases from low-quality (right) end of each read before alignment (-3)	0
Maximum number of mismatches permitted in the seed (-n)	2
Maximum permitted total of quality values at mismatched read positions (-e)	70
Seed length (-l)	28
Whether or not to round to the nearest 10 and saturating at 30 (--nomaqround)	Round to nearest 10
Number of mismatches for SOAP-like alignment policy (-v)	-1
Whether or not to try as hard as possible to find valid alignments when they exist (-y)	Do not try hard
Report up to n valid alignments per read (-k)	1
Whether or not to report all valid alignments per read (-a)	Do not report all valid alignments
Suppress all alignments for a read if more than n reportable alignments exist (-m)	-1
Write all reads with a number of valid alignments exceeding the limit set with the -m option to a file (--max)	0
Write all reads that could not be aligned to a file (--un)	1
Whether or not to make Bowtie guarantee that reported singleton alignments are 'best' in terms of stratum and in terms of the quality values at the mismatched positions (--best)	noBest
Maximum number of backtracks permitted when aligning a read (--maxbts)	125
Override the offrate of the index to n (-o)	-1
Seed for pseudo-random number generator (--seed)	-1
Suppress the header in the output SAM file	1
Bowtie settings for aligning to mm9
Will you select a reference genome from your history or use a built-in index?	indexed
Select a reference genome	mm9
Is this library mate-paired?	single
FASTQ file	(Quality trimmed reads in FASTQ format)
Bowtie settings to use	full
Skip the first n reads (-s)	0
Only align the first n reads (-u)	-1
Trim n bases from high-quality (left) end of each read before alignment (-5)	0
Trim n bases from low-quality (right) end of each read before alignment (-3)	0
Maximum number of mismatches permitted in the seed (-n)	2
Maximum permitted total of quality values at mismatched read positions (-e)	0
Seed length (-l)	28
Whether or not to round to the nearest 10 and saturating at 30 (--nomaqround)	Round to nearest 10
Number of mismatches for SOAP-like alignment policy (-v)	-1
Whether or not to try as hard as possible to find valid alignments when they exist (-y)	Do not try hard
Report up to n valid alignments per read (-k)	1
Whether or not to report all valid alignments per read (-a)	Do not report all valid alignments
Suppress all alignments for a read if more than n reportable alignments exist (-m)	-1
Write all reads with a number of valid alignments exceeding the limit set with the -m option to a file (--max)	0
Write all reads that could not be aligned to a file (--un)	1
Whether or not to make Bowtie guarantee that reported singleton alignments are 'best' in terms of stratum and in terms of the quality values at the mismatched positions (--best)	noBest
Maximum number of backtracks permitted when aligning a read (--maxbts)	125
Override the offrate of the index to n (-o)	-1
Seed for pseudo-random number generator (--seed)	-1
Suppress the header in the output SAM file	0

## Sheet: RNA-seq
Supplemental Data File 1
RNA-seq analysis parameters
TopHat parameters
Tool Version:	V1.4.0
RNA-Seq FASTQ file	(Quality trimmed reads in FASTQ format)
Will you select a reference genome from your history or use a built-in index?	indexed
Select a reference genome	mm9
Is this library mate-paired?	single
TopHat settings to use	full
Library Type	FR Second Strand
Anchor length (at least 3)	8
Maximum number of mismatches that can appear in the anchor region of spliced alignment	0
The minimum intron length	70
The maximum intron length	500000
Allow indel search	Yes
Max insertion length.	3
Max deletion length.	3
Maximum number of alignments to be allowed	20
Minimum intron length that may be found during split-segment (default) search	50
Maximum intron length that may be found during split-segment (default) search	500000
Number of mismatches allowed in the initial read mapping	2
Number of mismatches allowed in each segment alignment for reads mapped independently	2
Minimum length of read segments	25
Use Own Junctions	No
Use Closure Search	No
Use Coverage Search	Yes
Minimum intron length that may be found during coverage search	50
Maximum intron length that may be found during coverage search	20000
Use Microexon Search	No
Cuffdiff parameters
Tool Version:	V2.1.1
Transcripts (reference)	Refseq (GTF format)
Library normalization method	classic-fpkm
Dispersion estimation method	blind
False Discovery Rate	0.05
Min Alignment Count	10
Use multi-read correct	Yes
Perform Bias Correction	Yes
Reference sequence data	cached
Set Additional Parameters? (not recommended for paired-end reads)	No
