# Supplementary material for: Prediction of Gene Activity in Early B Cell Development Based on an Integrative Multi-Omics Analysis
Source: J Proteomics Bioinform. Author manuscript; Available in PMC 2014 Dec 24. (PMC4276347; doi:10.4172/jpb.1000302)
Supplement: Supplemetary files [file NIHMS588429-supplement-Supplemetary_files.zip › Heydarian_et_al_Supplemental_Data_File_2_-_NGS_library_metrics.xlsx]

## Sheet: Sheet1
Supplemental Data File 2
NGS library metrics
ChIP-seq
	Mapped reads
	H3K4me3	H3ac
pre-pro-B	2807479	5449535
pro-B	9155827	6536712
GRO-seq
	Mapped reads
	RepeatMasker	RefSeq
pre-pro-B	33395331	16755300
pro-B	19513362	12966900
RNA-seq
	Raw reads	Aligned reads (mm9)
pre-pro-B	92485881	87871678
pro-B	87725913	79760796
