# Supplementary material for: Prediction of Gene Activity in Early B Cell Development Based on an Integrative Multi-Omics Analysis
Source: J Proteomics Bioinform. Author manuscript; Available in PMC 2014 Dec 24. (PMC4276347; doi:10.4172/jpb.1000302)
Supplement: Supplemetary files [file NIHMS588429-supplement-Supplemetary_files.zip › Heydarian_et_al_Supplemental_Data_File_3_-_Integrated_multi-omics_datav2.xlsx]

## Sheet: Integrated multi-omics data
Supplemental Data File 3
Integrated multi-omics data
		ChIP-seq		GRO-seq			RNA-seq			FPKM/RPKM			iTRAQ
Refseq ID	Gene name	pre-pro-B cRPKM	pro-B cRPKM	pre-proB RPKM	pro-B RPKM	log2 RPKM (pro-B/pre-pro-B)	pre-proB FPKM	pro-B FPKM	log2 FPKM (pro-B/pre-pro-B)	pre-proB (FPKM/RPKM)	pro-B (FPKM/RPKM)	log10(FPKM/RPKM pro-B/pre-pro-B)	log2 iTRAQ ratio (pro-B/pre-pro-B)	cRPKM-based predicted promoter class
NM_021446	0610007P14Rik	28.9278	42.6533	1.4003	1.93348	0.46546	64.2411	92.7729	0.530206	45.8766	47.9824	0.0194907	NA	Active in both
NM_025319	0610009B22Rik	25.5281	33.2047	1.23491	1.15476	-0.0968046	40.9536	24.1683	-0.760874	33.1633	20.9292	-0.199905	NA	Active in both
NM_025323	0610009D07Rik	30.871	37.9566	2.57029	2.32048	-0.147507	79.3176	90.5457	0.191006	30.8594	39.0202	0.101902	-0.0389516	Active in both
NM_024179	0610009O20Rik	47.278	52.1029	2.08679	2.65905	0.349626	9.52293	8.25335	-0.206424	4.56343	3.10387	-0.167388	NA	Active in both
NM_001177543	0610010B08Rik	13.9511	14.909	0.212631	0.110924	-0.938776	0	0	0	0	0	#DIV/0!	NA	Active in both
NM_027860	0610010F05Rik	14.572	24.5786	1.26351	1.0286	-0.29675	30.9231	24.7989	-0.318409	24.474	24.1094	-0.00652009	NA	Active in both
NM_001177601	0610010K14Rik	12.737	18.1886	0.185054	0.40304	1.12298	0.00773039	1.392	7.4924	0.0417737	3.45375	1.91739	NA	Active in both
NM_001177603	0610010K14Rik	12.737	18.1886	0.208186	0.45561	1.12993	8.10895	8.47047	0.0629262	38.9506	18.5915	-0.3212	NA	Active in both
NM_001177606	0610010K14Rik	12.737	18.1886	0.231317	0.385516	0.736918	0	0	0	0	0	#DIV/0!	NA	Active in both
NM_001177607	0610010K14Rik	12.737	18.1886	0.277581	0.297899	0.101915	0.555421	0	-inf	2.00093	0	NA	NA	Active in both
NM_026757	0610010K14Rik	12.737	18.1886	0.231317	0.473134	1.03237	0.000446623	0	-inf	0.00193078	0	NA	NA	Active in both
NM_145758	0610010K14Rik	12.737	18.1886	0.231317	0.40304	0.801048	0.84876	0	-inf	3.66925	0	NA	NA	Active in both
NM_026686	0610011F06Rik	33.6235	47.5135	1.05522	0.542438	-0.960013	8.96703	8.75749	-0.0341128	8.49779	16.1447	0.278724	NA	Active in both
NM_001159638	0610012H03Rik	1.34923	2.67719	0.00201616	0.00397109	0.977926	0.202262	0	-inf	100.321	0	NA	NA	Inactive in both
NM_028747	0610012H03Rik	1.34923	2.67719	0.00282262	0.00366562	0.377022	0.00015655	0	-inf	0.0554627	0	NA	NA	Inactive in both
NM_026696	0610030E20Rik	24.1788	33.8602	1.94225	2.25174	0.213311	10.1709	14.7485	0.536122	5.23665	6.54981	0.0971755	NA	Active in both
NM_020003	0610031J06Rik	23.1802	35.2783	1.19895	1.98765	0.729295	23.5186	20.4458	-0.201994	19.616	10.2864	-0.280347	NA	Active in both
NM_028754	0610037L13Rik	24.4754	32.6587	1.20596	1.58073	0.390406	5.73631	8.51211	0.569393	4.75662	5.38492	0.0538807	0.329566	Active in both
NM_029554	0610040J01Rik	5.01927	12.8342	0.0395875	0.0158127	-1.32396	0.0591922	0	-inf	1.49523	0	NA	NA	Exclusively pro-B
NM_183249	1100001G20Rik	2.29377	2.6219	0.516449	0.0332967	-3.95517	3.59445	0	-inf	6.95993	0	NA	NA	Inactive in both
NM_001177402	1110001A16Rik	25.474	32.2785	0.316996	0.198377	-0.67622	16.6337	12.7354	-0.385268	52.4729	64.1979	0.0875862	NA	Active in both
NM_001177403	1110001A16Rik	25.474	32.2785	0.385908	0.292345	-0.400585	2.01798	1.73973	-0.214047	5.22917	5.95094	0.0561532	NA	Active in both
NM_025363	1110001J03Rik	49.14	48.0054	0.573943	0.641835	0.161294	15.6657	15.5967	-0.0063658	27.2949	24.3002	-0.0504713	0.0323182	Active in both
NM_026502	1110004E09Rik	14.4909	28.6728	0.950469	0.925	-0.0391858	7.19676	10.6471	0.565036	7.5718	11.5104	0.18189	0.346656	Active in both
NM_019772	1110004F10Rik	41.4493	37.6329	4.17149	3.89493	-0.0989643	86.8581	150.466	0.792701	20.8219	38.6312	0.268419	-0.107123	Active in both
NM_026738	1110007C09Rik	17.7022	26.9264	2.04781	0.18892	-3.43824	23.0662	2.39217	-3.26939	11.2638	12.6623	0.0508287	NA	Active in both
NM_026124	1110008F13Rik	23.612	34.6274	3.74183	2.07933	-0.847623	88.8195	91.6211	0.0448029	23.7369	44.0628	0.268647	NA	Active in both
NM_029096	1110008J03Rik	45.1194	36.2644	0.355298	0.201867	-0.815623	0.119491	2.22041	4.21585	0.336312	10.9994	1.51462	NA	Active in both
NM_133908	1110008J03Rik	45.1194	36.2644	0.390828	0.269156	-0.538089	1.35038	0.000105977	-13.6373	3.45518	0.000393738	-3.94326	NA	Active in both
NM_025373	1110008L16Rik	31.4108	31.6772	1.12455	0.671647	-0.743571	21.9917	11.6805	-0.912853	19.556	17.3908	-0.0509601	NA	Active in both
NM_198001	1110008P14Rik	14.1133	19.8809	0.111386	0.101256	-0.137551	4.00766	7.97561	0.992833	35.98	78.7665	0.34028	NA	Active in both
NM_026787	1110012L19Rik	10.8479	14.7454	0.626385	0.542307	-0.20794	9.93211	10.6771	0.104352	15.8562	19.6883	0.0940081	NA	Active in both
NM_001048005	1110017D15Rik	3.56191	0.655476	0.0101761	0.0192723	0.921343	4.38885e-07	0	-inf	4.31291E-05	0	NA	NA	Inactive in both
NM_001253777	1110017D15Rik	3.56191	0.655476	0.0152641	0.0231267	0.599415	3.63251e-07	0	-inf	2.37977E-05	0	NA	NA	Inactive in both
NM_001253778	1110017D15Rik	0	0.382455	0	0	0	0	0	0	#DIV/0!	#DIV/0!	#DIV/0!	NA	Inactive in both
NM_001253780	1110017D15Rik	0	0.382455	0	0	0	0	0	0	#DIV/0!	#DIV/0!	#DIV/0!	NA	Inactive in both
NM_001253788	1110017D15Rik	3.56191	0.655476	0.0152641	0.0231267	0.599415	0.0372902	0	-inf	2.443	0	NA	NA	Inactive in both
NM_028624	1110017D15Rik	0	0.382455	0	0.0172373	0	0	0	0	#DIV/0!	0	#DIV/0!	NA	Inactive in both
NM_001276278	1110025L11Rik	0.890479	0.27302	0	0	0	0	0	0	#DIV/0!	#DIV/0!	#DIV/0!	NA	Inactive in both
NM_023483	1110032A03Rik	29.6028	41.6706	1.16588	0.829684	-0.490783	12.259	5.34441	-1.19774	10.5148	6.4415	-0.212815	NA	Active in both
NM_001167996	1110032F04Rik	2.7255	16.8776	0.0243251	0.22113	3.18438	0	0.0308902	inf	0	0.139692	#DIV/0!	NA	Exclusively pro-B
NM_028637	1110034G24Rik	0.458755	1.03793	0.392112	0.209495	-0.904352	3.78502	3.05224	-0.310431	9.65289	14.5695	0.178788	NA	Inactive in both
NM_001081183	1110037F02Rik	14.518	26.5969	1.77396	2.06681	0.220434	31.879	28.0529	-0.184456	17.9705	13.573	-0.121884	NA	Active in both
NM_054099	1110038F14Rik	33.2728	46.4778	2.00627	1.78039	-0.172316	13.0802	16.5925	0.343147	6.51968	9.31957	0.15517	0.146508	Active in both
NM_175123	1110051M20Rik	8.55415	15.5091	0.333822	0.370218	0.149295	2.10474	19.5555	3.21586	6.30497	52.8216	0.923128	NA	Active in both
NM_001167767	1110057K04Rik	48.7616	52.8667	0.487089	0.41795	-0.220858	6.79549	10.9004	0.681728	13.9512	26.0807	0.271706	NA	Active in both
NM_001167768	1110057K04Rik	49.2204	52.8667	0.408871	0.348109	-0.232105	6.01243	3.43641	-0.807045	14.705	9.87164	-0.173074	NA	Active in both
NM_172401	1110057K04Rik	46.5489	49.5352	0.477273	0.398877	-0.258872	12.1121	10.8896	-0.153496	25.3777	27.3007	0.0317206	NA	Active in both
NM_026503	1110058L19Rik	17.2705	28.2892	0.575263	0.435791	-0.400585	11.8325	14.5768	0.30092	20.5689	33.4491	0.211174	NA	Active in both
NM_025423	1110059E24Rik	15.7861	28.5634	1.40275	1.05409	-0.412258	79.1812	33.464	-1.24255	56.447	31.7467	-0.249942	NA	Active in both
NM_025419	1110059G10Rik	41.854	44.6186	1.23044	1.48657	0.272815	11.0801	13.237	0.256608	9.00497	8.90436	-0.00487964	0.00387226	Active in both
NM_026841	1110059M19Rik	0	0	0	0	0	0	0	0	#DIV/0!	#DIV/0!	#DIV/0!	NA	Inactive in both
NM_001142727	1110065P20Rik	27.6867	38.3402	0.654279	0.114381	-2.51606	2.08682	4.29252	1.04052	3.1895	37.5284	1.07064	NA	Active in both
NM_001033145	1190002N15Rik	16.7306	31.2406	3.40566	0.932828	-1.86825	54.3367	17.3989	-1.64293	15.9548	18.6518	0.0678286	NA	Active in both
NM_001195435	1190003K10Rik	0.458755	0.546041	0.00378982	0.00287098	-0.400585	0.0335278	0	-inf	8.84681	0	NA	NA	Inactive in both
NM_197988	1190005I06Rik	10.902	8.7942	0.364862	0.114246	-1.67521	2.2939	0.171298	-3.74322	6.28703	1.49938	-0.622534	NA	Active in both
NM_001135567	1190007I07Rik	46.7382	46.7508	0.297028	0.534409	0.847342	5.51906	0.777463	-2.82758	18.5809	1.45481	-1.10626	0.0985519	Active in both
NM_001135568	1190007I07Rik	46.7382	46.7508	0.445543	0.604726	0.440717	2.24535	6.79664	1.59788	5.03958	11.2392	0.348341	NA	Active in both
NM_001135569	1190007I07Rik	46.7382	46.7508	0.222771	0.506282	1.18438	5.80478	9.0563	0.64168	26.0571	17.8879	-0.163368	NA	Active in both
NM_026177	1200011I18Rik	38.211	62.8037	1.12748	1.31596	0.223023	25.0039	20.0187	-0.320807	22.1769	15.2122	-0.163709	NA	Active in both
NM_025818	1200014J11Rik	22.2087	31.9502	1.77526	1.90088	0.0986376	19.9571	17.9626	-0.151907	11.2418	9.44961	-0.0754211	-0.266904	Active in both
NM_028788	1300002K09Rik	0.458755	1.96643	0.0164758	0.0137294	-0.263082	0.143757	0	-inf	8.72535	0	NA	NA	Inactive in both
NM_027918	1300017J02Rik	0.917509	0.764911	0.00996242	0.0113206	0.184377	0	0	0	0	0	#DIV/0!	NA	Inactive in both
NM_001145198	1500009L16Rik	2.69847	13.0531	0.00157176	0.0250045	3.99173	0.0805864	0	-inf	51.2714	0	NA	NA	Exclusively pro-B
NM_001081005	1500012F01Rik	10.0656	28.4551	24.3433	20.047	-0.280139	22.9641	17.3064	-0.408075	0.943345	0.863293	-0.0385125	NA	Active in both
NM_024283	1500015O10Rik	0.917509	0.382455	0	0.00794217	0	0	0	0	#DIV/0!	0	#DIV/0!	NA	Inactive in both
NM_028056	1600002H07Rik	31.7074	38.5602	1.18528	1.61291	0.44444	5.83199	7.55599	0.373634	4.92034	4.68468	-0.0213152	NA	Active in both
NM_027207	1600002K03Rik	21.5344	36.2689	4.75513	2.51066	-0.921418	1.70818	3.8776	1.18271	0.359229	1.54445	0.633404	NA	Active in both
NM_001083880	1600012H06Rik	32.1661	45.4929	0.364065	0.293035	-0.313123	0.00878576	13.0247	10.5338	0.0241324	44.4476	3.26525	NA	Active in both
NM_001083881	1600012H06Rik	32.1661	45.4929	0.295803	0.25856	-0.194134	0	0	0	0	0	#DIV/0!	NA	Active in both
NM_001083882	1600012H06Rik	32.1661	45.4929	0.341311	0.361984	0.0848415	6.08741	1.54951	-1.97402	17.8354	4.2806	-0.619778	NA	Active in both
NM_026451	1600012H06Rik	32.1661	45.4929	0.318557	0.327509	0.0399872	11.7605	0.0148949	-9.62491	36.9181	0.0454793	-2.90943	NA	Active in both
NM_001085385	1600014C10Rik	8.71634	6.82778	0.948366	0.417156	-1.18486	0.219956	0	-inf	0.231932	0	NA	NA	Inactive in both
NM_028166	1600014C10Rik	30.898	33.5906	0.969392	0.382697	-1.34088	32.4868	11.89	-1.4501	33.5125	31.069	-0.0328802	NA	Active in both
NM_028164	1600014C23Rik	1.37626	2.84077	0	0	0	0	0.309606	inf	#DIV/0!	#DIV/0!	#DIV/0!	NA	Inactive in both
NM_028046	1600014K23Rik	0	0.27302	0	0.00691333	0	0	0	0	#DIV/0!	0	#DIV/0!	NA	Inactive in both
NM_001081273	1600015I10Rik	0	0.382455	0	0.025056	0	0	0	0	#DIV/0!	0	#DIV/0!	NA	Inactive in both
NM_028050	1600016N20Rik	1.83502	2.34888	0.23295	0.188236	-0.307476	0.600779	0.357552	-0.748682	2.579	1.89949	-0.132816	NA	Inactive in both
NM_029639	1600029D21Rik	2.26674	0.382455	0.0169258	0.00427405	-1.98555	0.404988	0.0248762	-4.02504	23.9272	5.82028	-0.613949	NA	Inactive in both
NM_029285	1700001C02Rik	0.458755	1.52982	0.0104453	0.0131881	0.33638	0	0	0	0	0	#DIV/0!	NA	Inactive in both
NM_001172091	1700001C19Rik	0.917509	0.27302	1.23645	0.456328	-1.43806	16.0767	0.0536342	-8.22761	13.0023	0.117534	-2.04386	NA	Inactive in both
NM_029296	1700001C19Rik	5.42396	14.9642	3.01819	1.09116	-1.46782	4.93207	0	-inf	1.63412	0	NA	NA	Exclusively pro-B
NM_027940	1700001F09Rik	1.34923	0.27302	0	0	0	0	0	0	#DIV/0!	#DIV/0!	#DIV/0!	NA	Inactive in both
NM_001008547	1700001J03Rik	2.75253	0.819061	0.153755	0.0831981	-0.886012	0	0.200678	inf	0	2.41205	#DIV/0!	NA	Inactive in both
NM_025488	1700001K19Rik	1.83502	1.03793	0.021	0.0254537	0.277487	0.163662	0.0407811	-2.00474	7.79344	1.60217	-0.687021	NA	Inactive in both
NM_027035	1700001L19Rik	0.890479	0.27302	0.0074686	0.0254603	1.76934	0	0	0	0	0	#DIV/0!	NA	Inactive in both
NM_198000	1700001O22Rik	3.21128	7.1008	0.020311	0.0076933	-1.40059	0	0	0	0	0	#DIV/0!	NA	Inactive in both
NM_028156	1700001P01Rik	2.75253	1.42039	0.593471	1.29523	1.12596	0.508889	0.182402	-1.48023	0.857479	0.140826	-0.784541	NA	Inactive in both
NM_027948	1700003E16Rik	9.55276	9.39326	0.00954202	0.0216857	1.18438	0	0.039055	inf	0	1.80096	#DIV/0!	NA	Active in both
NM_029305	1700003F12Rik	0.458755	1.31095	0.0547687	0.20745	1.92134	0	0.230179	inf	0	1.10956	#DIV/0!	NA	Inactive in both
NM_027041	1700003M02Rik	3.61598	7.21023	0.0132896	0.00755064	-0.815623	0	0	0	0	0	#DIV/0!	NA	Inactive in both
NM_027939	1700006A11Rik	0	0	0	0.00572961	0	0	0	0	#DIV/0!	0	#DIV/0!	NA	Inactive in both
NM_029287	1700006E09Rik	4.07473	1.14737	0.0481552	0.00912001	-2.40059	0	0	0	0	0	#DIV/0!	NA	Inactive in both
NM_001164235	1700007B14Rik	0.917509	0.546041	0.00924593	0.00718159	-0.364516	0	0	0	0	0	#DIV/0!	NA	Inactive in both
NM_027944	1700007B14Rik	0.917509	0.546041	0.00889482	0.00744757	-0.256195	0	0	0	0	0	#DIV/0!	NA	Inactive in both
NM_001024614	1700007G11Rik	8.58119	9.88515	0.00703094	0.00864266	0.297759	0	0	0	0	0	#DIV/0!	NA	Active in both
NM_027037	1700007K09Rik	0.458755	0.382455	0.158137	0.266215	0.751418	0	0	0	0	0	#DIV/0!	NA	Inactive in both
NM_027040	1700007K13Rik	5.47803	3.38681	0.145028	0	0	0.308442	0	-inf	2.12677	#DIV/0!	#DIV/0!	NA	Inactive in both
NM_027050	1700008A04Rik	0.917509	1.20152	0	0	0	0	0	0	#DIV/0!	#DIV/0!	#DIV/0!	NA	Inactive in both
NM_001168369	1700008F21Rik	0	0	0.0112944	0.0101858	-0.149047	0	0	0	0	0	#DIV/0!	NA	Inactive in both
NM_029292	1700008F21Rik	0	0	0.01237	0.00896349	-0.464716	0	0	0	0	0	#DIV/0!	NA	Inactive in both
NM_027952	1700008I05Rik	0	0	0.00802063	0.0133673	0.736918	0.0763575	0.189303	1.30986	9.52013	14.1617	0.172471	NA	Inactive in both
NM_027049	1700008O03Rik	2.26674	0.764911	0.439381	0.0253603	-4.11483	0.413054	0	-inf	0.940082	0	NA	NA	Inactive in both
NM_027048	1700008P02Rik	0	0.655476	0	0	0	0	0	0	#DIV/0!	#DIV/0!	#DIV/0!	NA	Inactive in both
NM_001081095	1700009N14Rik	0.458755	0.655476	0	0	0	0	0	0	#DIV/0!	#DIV/0!	#DIV/0!	NA	Inactive in both
NM_001081275	1700009P17Rik	0.917509	1.42039	0	0.0537096	0	1.27518	0	-inf	#DIV/0!	0	#DIV/0!	NA	Inactive in both
NM_029308	1700010B08Rik	0.458755	0.655476	0.0234694	0.0711169	1.59941	0	0	0	0	0	#DIV/0!	NA	Inactive in both
NM_029590	1700010D01Rik	1.34923	0	0	0	0	0	0	0	#DIV/0!	#DIV/0!	#DIV/0!	NA	Inactive in both
NM_025851	1700010I14Rik	9.094	15.455	1.35542	0.606097	-1.16112	6.52663	3.13731	-1.05681	4.81521	5.17625	0.0314002	NA	Active in both
NM_025487	1700011A15Rik	0	0	0.010172	0.0231173	1.18438	0	0	0	0	0	#DIV/0!	NA	Inactive in both
NM_029298	1700011E24Rik	0.458755	1.20152	0.103501	0.289983	1.48632	0.118642	0.0503694	-1.23599	1.14629	0.173698	-0.819499	NA	Inactive in both
NM_025956	1700011H14Rik	2.23971	1.03793	0.00328842	0.00498229	0.599415	0	0	0	0	0	#DIV/0!	NA	Inactive in both
NM_029290	1700011I03Rik	1.83502	0.27302	0.0066767	0.00770734	0.207097	0	0	0	0	0	#DIV/0!	NA	Inactive in both
NM_026315	1700011L22Rik	0.458755	0	0.0147925	0.0249023	0.751418	0	0.0888567	inf	0	3.56821	#DIV/0!	NA	Inactive in both
NM_029587	1700012A03Rik	0.458755	0	0	0	0	0	0	0	#DIV/0!	#DIV/0!	#DIV/0!	NA	Inactive in both
NM_001162428	1700012B07Rik	0	0.27302	0.00788688	0.00358483	-1.13755	0.062231	0	-inf	7.89045	0	NA	NA	Inactive in both
NM_027038	1700012B07Rik	0	0.27302	0.0103125	0.00260407	-1.98555	0	0	0	0	0	#DIV/0!	NA	Inactive in both
NM_029306	1700012B09Rik	0.458755	2.56775	0.0146553	0.0296057	1.01445	0	0	0	0	0	#DIV/0!	NA	Inactive in both
NM_029588	1700012L04Rik	0	0.546041	0	0.180976	0	0.359513	0	-inf	#DIV/0!	0	#DIV/0!	NA	Inactive in both
NM_027056	1700012P22Rik	0	0.928496	0.0243747	0.016157	-0.59323	0	0	0	0	0	#DIV/0!	NA	Inactive in both
NM_001177502	1700013D24Rik	0	0.546041	0.00660593	0	0	0	0	0	0	#DIV/0!	#DIV/0!	NA	Inactive in both
NM_029314	1700013F07Rik	2.26674	0.546041	0.00881503	0.0200335	1.18438	0	0	0	0	0	#DIV/0!	NA	Inactive in both
NM_027063	1700013G24Rik	0.917509	0.655476	0	0	0	0	0	0	#DIV/0!	#DIV/0!	#DIV/0!	NA	Inactive in both
NM_001200013	1700013H16Rik	0	0.27302	0.00839999	0.022272	1.40677	0	0	0	0	0	#DIV/0!	NA	Inactive in both
NM_001039593	1700015E13Rik	0.458755	0.27302	0	0.0145501	0	0.0436291	0	-inf	#DIV/0!	0	#DIV/0!	NA	Inactive in both
NM_001200025	1700015F17Rik	2.23971	0.382455	0.00455334	0.00689878	0.599415	0	0	0	0	0	#DIV/0!	NA	Inactive in both
NM_001195601	1700015G11Rik	1.37626	1.31095	0	0	0	0	0	0	#DIV/0!	#DIV/0!	#DIV/0!	NA	Inactive in both
NM_027077	1700016C15Rik	0.890479	0	0.0106777	0.0080889	-0.400585	0	0.925239	inf	0	114.384	#DIV/0!	NA	Inactive in both
NM_024271	1700016D06Rik	2.7255	0.764911	0.0131595	0.00797517	-0.722513	0	0	0	0	0	#DIV/0!	NA	Inactive in both
NM_001163550	1700016H13Rik	3.61598	9.94157	0.0175511	0.0132959	-0.400585	0	0	0	0	0	#DIV/0!	NA	Exclusively pro-B
NM_028824	1700016H13Rik	3.61598	9.94157	0	0	0	0	0	0	#DIV/0!	#DIV/0!	#DIV/0!	NA	Exclusively pro-B
NM_198637	1700016K19Rik	5.451	5.95343	0.0171433	0.0129869	-0.400585	0.132536	0	-inf	7.73107	0	NA	NA	Inactive in both
NM_028820	1700017B05Rik	24.9612	37.4117	2.28802	1.91356	-0.257845	11.2474	2.9724	-1.91989	4.91577	1.55334	-0.500326	NA	Active in both
NM_027058	1700017D01Rik	0	0.27302	0.012887	0.0223145	0.79206	0	0	0	0	0	#DIV/0!	NA	Inactive in both
NM_001081246	1700017N19Rik	0	0.382455	0.00482274	0.00182674	-1.40059	0	0	0	0	0	#DIV/0!	NA	Inactive in both
NM_029597	1700018B08Rik	2.67144	0.928496	0.016841	0.0255158	0.599415	0	0	0	0	0	#DIV/0!	NA	Inactive in both
NM_029324	1700018C11Rik	3.15722	0.764911	0.0163531	0.00309708	-2.40059	0	0	0	0	0	#DIV/0!	NA	Inactive in both
NM_027069	1700018F24Rik	1.80799	1.42039	0	0	0	0	0	0	#DIV/0!	#DIV/0!	#DIV/0!	NA	Inactive in both
NM_027070	1700019A02Rik	0	1.03793	0.200821	0.315715	0.652713	0	0	0	0	0	#DIV/0!	NA	Inactive in both
NM_029598	1700019B03Rik	0.458755	0.928496	0.0307459	0.0407603	0.40677	0	0	0	0	0	#DIV/0!	NA	Inactive in both
NM_144953	1700019D03Rik	2.75253	14.2016	0.0158393	0.0411397	1.37702	0.293526	0.16361	-0.843225	18.5315	3.97693	-0.668362	NA	Exclusively pro-B
NM_001145895	1700019G17Rik	0	0.655476	0.126032	0.122755	-0.0380153	0.135207	0	-inf	1.0728	0	NA	NA	Inactive in both
NM_029331	1700019G17Rik	1.34923	7.91872	0.149082	0.121004	-0.30105	0.717384	5.77189	3.00823	4.81202	47.7001	0.996191	NA	Inactive in both
NM_025619	1700019L03Rik	0	1.42039	0.0358702	0.0951073	1.40677	0.0393304	0.0105702	-1.89564	1.09646	0.11114	-0.994125	NA	Inactive in both
NM_027076	1700019M22Rik	0.890479	0.764911	0	0	0	0	0	0	#DIV/0!	#DIV/0!	#DIV/0!	NA	Inactive in both
NM_026208	1700019N19Rik	0.458755	0	0.0218451	0.0275813	0.33638	0	0	0	0	0	#DIV/0!	NA	Inactive in both
NM_027966	1700019O17Rik	1.37626	0.27302	0	0	0	0	0	0	#DIV/0!	#DIV/0!	#DIV/0!	NA	Inactive in both
NM_001163483	1700020A23Rik	2.69847	2.1853	0	0	0	0	0	0	#DIV/0!	#DIV/0!	#DIV/0!	NA	Inactive in both
NM_029375	1700020A23Rik	2.69847	2.45832	0	0	0	0	0	0	#DIV/0!	#DIV/0!	#DIV/0!	NA	Inactive in both
NM_023781	1700020D05Rik	0	0.27302	0.430786	0.559444	0.377022	1.46544	1.49627	0.0300331	3.40178	2.67457	-0.104453	NA	Inactive in both
NM_025492	1700020L24Rik	1.34923	1.14737	0.336675	0.120812	-1.47859	2.12038	0	-inf	6.298	0	NA	NA	Inactive in both
NM_029316	1700020N15Rik	0	0	0	0	0	0	0	0	#DIV/0!	#DIV/0!	#DIV/0!	NA	Inactive in both
NM_026411	1700021F05Rik	9.12103	20.4799	0.363445	0.712262	0.97067	6.46043	23.6496	1.87212	17.7755	33.2035	0.271361	0.268103	Active in both
NM_028158	1700021F07Rik	0	2.13001	0	0	0	0	0	0	#DIV/0!	#DIV/0!	#DIV/0!	NA	Inactive in both
NM_001200038	1700021K19Rik	15.4355	23.975	0.0913809	0.47949	2.39154	7.12799e-05	8.30867e-05	0.221122	0.000780031	0.000173282	-0.653359	NA	Active in both
NM_172615	1700021K19Rik	15.4355	23.975	0.0981001	0.436732	2.15442	2.83642	4.20881	0.56934	28.9135	9.63704	-0.477157	NA	Active in both
NM_026088	1700022I11Rik	0	0.382455	0.0143174	0	0	0	0.00826085	inf	0	#DIV/0!	#DIV/0!	NA	Inactive in both
NM_029336	1700022P22Rik	0	0	0.0102468	0.00776244	-0.400585	0.278595	0	-inf	27.1886	0	NA	NA	Inactive in both
NM_027970	1700023E05Rik	4.99224	6.22645	0.0151607	0.0125291	-0.275054	0	0	0	0	0	#DIV/0!	NA	Inactive in both
NM_001254724	1700023F06Rik	0.890479	1.31095	0.00653094	0.00494752	-0.400585	0	0	0	0	0	#DIV/0!	NA	Inactive in both
NM_027082	1700023F06Rik	0.890479	1.31095	0.00652415	0.00988475	0.599415	0	0	0	0	0	#DIV/0!	NA	Inactive in both
NM_001034037	1700024G13Rik	0.458755	0.382455	0	0.00400153	0	0	0	0	#DIV/0!	0	#DIV/0!	NA	Inactive in both
NM_027064	1700024P04Rik	0.890479	0.27302	0	0	0	0	0	0	#DIV/0!	#DIV/0!	#DIV/0!	NA	Inactive in both
NM_001162980	1700024P16Rik	0.458755	1.42039	0.00242574	0.00597226	1.29985	0	0	0	0	0	#DIV/0!	NA	Inactive in both
NM_027074	1700025F22Rik	0.458755	0.764911	0.00978394	0.00185296	-2.40059	0	0	0	0	0	#DIV/0!	NA	Inactive in both
NM_197990	1700025G04Rik	15.8942	28.0715	0.646308	0.246306	-1.39177	8.05602	1.53641	-2.3905	12.4647	6.23781	-0.300649	NA	Active in both
NM_029335	1700026D08Rik	1.83502	1.52982	0.00326224	0.00741395	1.18438	0	0	0	0	0	#DIV/0!	NA	Inactive in both
NM_027283	1700026L06Rik	15.0308	4.8072	0.654266	0.0125478	-5.70437	5.87853	0	-inf	8.98493	0	NA	NA	Exclusively pre-pro-B
NM_175241	1700028K03Rik	0	0.27302	0	0.00846711	0	0.163482	0.160669	-0.0250405	#DIV/0!	18.9757	#DIV/0!	NA	Inactive in both
NM_182745	1700028K03Rik	0	0.27302	0.00458843	0.00347597	-0.400585	0	0	0	0	0	#DIV/0!	NA	Inactive in both
NM_026188	1700028P14Rik	0.890479	0.546041	0.0113348	0.00757649	-0.581158	0	0	0	0	0	#DIV/0!	NA	Inactive in both
NM_001080777	1700029F12Rik	0	0.928496	0.0051284	0.0155401	1.59941	0	0	0	0	0	#DIV/0!	NA	Inactive in both
NM_025585	1700029F12Rik	0	0.928496	0.0250861	0.0114024	-1.13755	0	0	0	0	0	#DIV/0!	NA	Inactive in both
NM_001080781	1700029H14Rik	0.458755	0	0.0749353	0.0810961	0.113988	0	4.09129e-05	inf	0	0.000504499	#DIV/0!	NA	Inactive in both
NM_025601	1700029H14Rik	0.458755	0	0.0856403	0.0689317	-0.313123	0	0.0712837	inf	0	1.03412	#DIV/0!	NA	Inactive in both
NM_183112	1700029I15Rik	1.37626	1.14737	0.548485	0.692509	0.33638	0.951539	0.544292	-0.805883	1.73485	0.785971	-0.343855	NA	Inactive in both
NM_001033148	1700029J07Rik	15.4895	27.1983	0.176714	0.199707	0.176472	2.48437	1.81441	-0.453379	14.0587	9.08536	-0.189604	NA	Active in both
NM_025503	1700029P11Rik	1.78096	0	0	0	0	0	0	0	#DIV/0!	#DIV/0!	#DIV/0!	NA	Inactive in both
NM_028180	1700030F18Rik	0	0.655476	0.0141335	0.0142757	0.0144521	0	0	0	0	0	#DIV/0!	NA	Inactive in both
NM_027103	1700030J22Rik	17.1353	16.1105	0.127501	0.0711702	-0.841158	0.897885	0.696684	-0.366026	7.04221	9.78898	0.143029	NA	Active in both
NM_028170	1700030K09Rik	18.7549	9.33911	1.09523	1.4598	0.414539	3.90263	1.46466	-1.41388	3.56331	1.00333	-0.550409	NA	Active in both
NM_028496	1700031F05Rik	0	0	0	0.0132569	0	0	0	0	#DIV/0!	0	#DIV/0!	NA	Inactive in both
NM_030097	1700034E13Rik	0.890479	0.27302	0.00358098	0.00813832	1.18438	0	0	0	0	0	#DIV/0!	NA	Inactive in both
NM_001163521	1700034F02Rik	28.3347	24.0281	0.0783799	0.082815	0.0794076	0.232788	0.174107	-0.419045	2.97	2.10236	-0.150048	NA	Active in both
NM_028504	1700034F02Rik	28.3347	24.0281	0.0639415	0.0640644	0.00277033	0	0.000717542	inf	0	0.0112003	#DIV/0!	NA	Active in both
NM_001164236	1700034J05Rik	0.458755	0	0	0	0	0	0.044287	inf	#DIV/0!	#DIV/0!	#DIV/0!	NA	Inactive in both
NM_028509	1700034J05Rik	0.458755	0	0	0	0	0	0.0103903	inf	#DIV/0!	#DIV/0!	#DIV/0!	NA	Inactive in both
NM_029671	1700034O15Rik	0.917509	0	0	0	0	0	0	0	#DIV/0!	#DIV/0!	#DIV/0!	NA	Inactive in both
NM_028484	1700037C18Rik	30.0616	34.7898	0.498732	0.427095	-0.223708	0.631417	0.653821	0.0503025	1.26604	1.53086	0.0824853	NA	Active in both
NM_026091	1700037H04Rik	18.0799	28.0726	0.810433	0.731877	-0.147092	12.3908	30.2132	1.28591	15.2891	41.2818	0.431376	NA	Active in both
NM_001033176	1700039E15Rik	0.458755	1.52982	0.0614705	0.0232835	-1.40059	0	0	0	0	0	#DIV/0!	NA	Inactive in both
NM_028491	1700040L02Rik	6.39554	5.24267	0.0819777	0.0149902	-2.45121	1.03666	0	-inf	12.6456	0	NA	NA	Inactive in both
NM_001081671	1700042B14Rik	0	0.928496	0.0329057	0.00830926	-1.98555	0	0	0	0	0	#DIV/0!	NA	Inactive in both
NM_001099295	1700042G07Rik	0.458755	1.14737	0	0	0	0	0	0	#DIV/0!	#DIV/0!	#DIV/0!	NA	Inactive in both
NM_001100116	1700047I17Rik2	29.8994	46.1484	0.439382	0.340972	-0.36582	0	0	0	0	0	#DIV/0!	NA	Active in both
NM_028538	1700049G17Rik	18.6738	29	0.489412	0.387999	-0.334997	4.37391	0.50159	-3.12434	8.93708	1.29276	-0.839677	NA	Active in both
NM_024261	1700052N19Rik	10.4703	20.3728	1.00454	1.45453	0.534012	25.8185	42.542	0.720484	25.7018	29.248	0.0561332	0.115269	Active in both
NM_026096	1700054O13Rik	0.458755	0.27302	0	0	0	0	0	0	#DIV/0!	#DIV/0!	#DIV/0!	NA	Inactive in both
NM_028545	1700055N04Rik	0.890479	2.07586	0.0107833	0.0285911	1.40677	0	0	0	0	0	#DIV/0!	NA	Inactive in both
NM_028516	1700056E22Rik	27.7678	39.9772	0.194551	1.12993	2.53801	1.76187	4.30776	1.28983	9.0561	3.81242	-0.375741	NA	Active in both
NM_001033184	1700057G04Rik	0.890479	0.382455	0.00517197	0.00587705	0.184377	0	0.0391705	inf	0	6.665	#DIV/0!	NA	Inactive in both
NM_030141	1700061G19Rik	2.69847	1.91228	0.0189944	0.0143893	-0.400585	0.0234663	0	-inf	1.23543	0	NA	NA	Inactive in both
NM_001271569	1700065D16Rik	51.7304	58.4377	0.127201	0.0192723	-2.72251	0.290326	0.123225	-1.23638	2.28242	6.39391	0.447371	NA	Active in both
NM_026099	1700065I17Rik	0.890479	1.69341	0.536234	0.664731	0.309908	0.0550823	0	-inf	0.102721	0	NA	NA	Inactive in both
NM_001033168	1700066B19Rik	4.58755	3.49625	0.0484747	0.122407	1.33638	0.136118	0.304031	1.15936	2.80802	2.48377	-0.0532882	NA	Inactive in both
NM_028546	1700066M21Rik	22.2357	32.5504	0.659007	1.39419	1.08107	6.98649	11.8242	0.7591	10.6015	8.48103	-0.0969207	NA	Active in both
NM_183097	1700067K01Rik	0.917509	0.382455	0.531962	0.883474	0.731865	0.506072	1.03127	1.02701	0.951331	1.16729	0.0888468	NA	Inactive in both
NM_026625	1700067P10Rik	0	1.14737	0	0	0	0	0	0	#DIV/0!	#DIV/0!	#DIV/0!	NA	Inactive in both
NM_001033765	1700071K01Rik	1.34923	0	0	0.045767	0	0	0	0	#DIV/0!	0	#DIV/0!	NA	Inactive in both
NM_028550	1700074P13Rik	0	1.03793	0.00312022	0.00472745	0.599415	0	0	0	0	0	#DIV/0!	NA	Inactive in both
NM_028562	1700080E11Rik	0	0.655476	0	0	0	0	0	0	#DIV/0!	#DIV/0!	#DIV/0!	NA	Inactive in both
NM_028851	1700080O16Rik	0	0	0	0	0	0	0	0	#DIV/0!	#DIV/0!	#DIV/0!	NA	Inactive in both
NM_001033185	1700084C01Rik	0.890479	0.382455	0	0.0166251	0	0	0	0	#DIV/0!	0	#DIV/0!	NA	Inactive in both
NM_138581	1700088E04Rik	48.411	32.8211	0.0380234	0.043207	0.184377	0.887076	0.77193	-0.200587	23.3297	17.8658	-0.115886	NA	Active in both
NM_001177347	1700092M07Rik	2.75253	2.84077	0.987561	0.748128	-0.400585	0.777548	3.6337	2.22444	0.787342	4.85706	0.79021	NA	Inactive in both
NM_001110133	1700093K21Rik	0	0	0.0335348	0	0	0.0208168	0	-inf	0.620752	#DIV/0!	#DIV/0!	NA	Inactive in both
NM_026105	1700093K21Rik	0	2.07586	0.0209523	0	0	0	0	0	0	#DIV/0!	#DIV/0!	NA	Inactive in both
NM_028567	1700094D03Rik	2.26674	1.58397	3.17391	2.67821	-0.244993	6.82426	4.96591	-0.458613	2.15011	1.85419	-0.0643065	NA	Inactive in both
NM_001085514	1700101E01Rik	17.8374	22.0673	0.0989119	0.0749308	-0.400585	0.217488	0.257192	0.241912	2.19881	3.43239	0.19341	NA	Active in both
NM_001166705	1700101E01Rik	17.8374	22.0673	0.114607	0.0715554	-0.679561	0.105915	0.230776	1.12359	0.924159	3.22514	0.542802	NA	Active in both
NM_053216	1700102P08Rik	0.458755	1.52982	1.1693	1.31908	0.173885	0.807714	0.33109	-1.28662	0.690766	0.251001	-0.439656	NA	Inactive in both
NM_028859	1700106J16Rik	0.458755	0.655476	0	0	0	0	0	0	#DIV/0!	#DIV/0!	#DIV/0!	NA	Inactive in both
NM_029843	1700109H08Rik	0	0	3.58102	2.93104	-0.288961	4.24361	4.84027	0.189796	1.18503	1.65139	0.14412	NA	Inactive in both
NM_029680	1700110M21Rik	0.890479	0.382455	0	0	0	0	0	0	#DIV/0!	#DIV/0!	#DIV/0!	NA	Inactive in both
NM_028275	1700112E06Rik	19.969	5.57098	2.37661	0.1074	-4.46784	14.8569	0.120073	-6.95108	6.25129	1.118	-0.747529	NA	Exclusively pre-pro-B
NM_029685	1700113H08Rik	1.83502	0	0.0145369	0.0110125	-0.400585	1.11437	0	-inf	76.6579	0	NA	NA	Inactive in both
NM_029689	1700122O11Rik	0	1.80284	0	0.0920067	0	0	0	0	#DIV/0!	0	#DIV/0!	NA	Inactive in both
NM_001165919	1700123I01Rik	0.890479	1.14737	0.00945141	0.0107399	0.184377	0	0.155436	inf	0	14.4728	#DIV/0!	NA	Inactive in both
NM_029693	1700123K08Rik	0.458755	0.655476	0	0	0	0	0	0	#DIV/0!	#DIV/0!	#DIV/0!	NA	Inactive in both
NM_021437	1700123O20Rik	38.7238	51.8863	1.76938	1.66251	-0.0898845	23.6177	14.3203	-0.721809	13.348	8.61368	-0.190228	NA	Active in both
NM_028589	1700125H20Rik	0.458755	0.655476	0.0249369	0.00944549	-1.40059	0	0	0	0	0	#DIV/0!	NA	Inactive in both
NM_026461	1700129C05Rik	3.13019	0.382455	0.00636393	0.019284	1.59941	0	0	0	0	0	#DIV/0!	NA	Inactive in both
NM_025463	1810009A15Rik	33.1107	45.1093	2.1836	3.36006	0.621782	30.5103	40.2616	0.400111	13.9725	11.9824	-0.0667306	NA	Active in both
NM_023707	1810009J06Rik	0.458755	0	0	0.012994	0	0	0	0	#DIV/0!	0	#DIV/0!	NA	Inactive in both
NM_001163473	1810010H24Rik	23.612	19.3878	0.225982	0.149794	-0.59323	0.314511	1.44186	2.19675	1.39175	9.62562	0.839867	NA	Active in both
NM_001163616	1810011H11Rik	1.34923	2.29473	0.137153	0.0474972	-1.52987	0.0393709	0	-inf	0.287059	0	NA	NA	Inactive in both
NM_026931	1810011O10Rik	1.83502	0.546041	0	0	0	0	0	0	#DIV/0!	#DIV/0!	#DIV/0!	NA	Inactive in both
NM_001081400	1810013L24Rik	24.0978	33.4259	3.77022	4.20262	0.15664	36.8059	27.698	-0.410155	9.76226	6.59065	-0.170622	NA	Active in both
NM_001083916	1810019J16Rik	0	2.1853	0.00530184	0.0240985	2.18438	5.41146e-05	0	-inf	0.0102068	0	NA	NA	Inactive in both
NM_133707	1810019J16Rik	0	2.1853	0.0212073	0.00401641	-2.40059	0.120784	0	-inf	5.69538	0	NA	NA	Inactive in both
NM_001099674	1810022K09Rik	26.7692	28.8353	1.24966	1.68299	0.42949	70.6654	264.849	1.90609	56.5478	157.368	0.444502	NA	Active in both
NM_198630	1810024B03Rik	16.4881	25.6132	0.69214	0.569831	-0.28053	0.0965589	0.353885	1.8738	0.139508	0.621035	0.648518	NA	Active in both
NM_178619	1810026J23Rik	35.7551	41.2317	4.38141	5.21997	0.252646	28.3771	22.9805	-0.304316	6.47671	4.40242	-0.167663	NA	Active in both
NM_175141	1810030O07Rik	25.447	28.7811	1.129	1.4891	0.39939	22.3709	15.8497	-0.497161	19.8147	10.6438	-0.269891	NA	Active in both
NM_026985	1810033B17Rik	0	1.03793	0.0398919	0.0302202	-0.400585	0	0	0	0	0	#DIV/0!	NA	Inactive in both
NM_024461	1810037I17Rik	18.6468	31.5113	0.802187	2.3251	1.53528	16.6963	34.9609	1.06622	20.8135	15.0363	-0.141204	NA	Active in both
NM_001163145	1810041L15Rik	1.80799	1.58397	0.0166254	0.0083964	-0.985548	0.0439948	0.0269172	-0.708808	2.64624	3.2058	0.083308	NA	Inactive in both
NM_026431	1810043G02Rik	24.8531	21.0824	0.831332	0.342878	-1.27773	3.64607	3.37566	-0.111171	4.38582	9.84507	0.351168	NA	Active in both
NM_001110242	1810043H04Rik	40.019	50.7367	0.504709	0.796548	0.658308	15.6805	17.0644	0.122022	31.0684	21.4229	-0.161439	NA	Active in both
NM_027217	1810046K07Rik	0.458755	1.31095	0.00319689	0.00484361	0.599415	0	0	0	0	0	#DIV/0!	NA	Inactive in both
NM_028077	1810055G02Rik	28.0914	23.7584	0.190449	0.223874	0.233287	2.04389	1.77455	-0.203868	10.732	7.92655	-0.131596	NA	Active in both
NM_028183	1810062G17Rik	25.42	12.2329	0.128121	0.141854	0.146902	0.0834254	0.0544548	-0.615428	0.651147	0.38388	-0.229484	NA	Active in both
NM_027239	1810065E05Rik	0	0.655476	0	0.00966947	0	0	0	0	#DIV/0!	0	#DIV/0!	NA	Inactive in both
NM_001163503	2010001E11Rik	0.458755	2.83964	0.0191715	0.00726171	-1.40059	0	0	0	0	0	#DIV/0!	NA	Inactive in both
NM_053217	2010002M12Rik	3.64301	7.15495	0.0397017	0.0401014	0.0144521	0	0.0842719	inf	0	2.10147	#DIV/0!	NA	Inactive in both
NM_027237	2010003K11Rik	1.37626	0	0	0	0	0	0	0	#DIV/0!	#DIV/0!	#DIV/0!	NA	Inactive in both
NM_029733	2010005H15Rik	0.458755	0.27302	0.0139877	0.0172191	0.299854	0	0	0	0	0	#DIV/0!	NA	Inactive in both
NM_025563	2010012O05Rik	30.0886	38.8863	1.22377	1.15619	-0.0819524	8.96776	5.94301	-0.593554	7.32797	5.14016	-0.154007	0.675646	Active in both
NM_001166029	2010015L04Rik	3.15722	3.38681	0.0195862	0.0111282	-0.815623	0.0192789	0.0870378	2.17462	0.98431	7.8214	0.900153	NA	Inactive in both
NM_177674	2010015L04Rik	3.15722	3.38681	0.0184871	0.0560197	1.59941	0.0341293	0	-inf	1.84611	0	NA	NA	Inactive in both
NM_001168590	2010106E10Rik	0	0.27302	0.000994294	0.00225968	1.18438	0	0	0	0	0	#DIV/0!	NA	Inactive in both
NM_026333	2010106E10Rik	0	0.27302	0.00198859	0.00150646	-0.400585	0	0	0	0	0	#DIV/0!	NA	Inactive in both
NM_027360	2010107E04Rik	36.3219	44.6772	0.985093	2.05221	1.05885	340.871	571.113	0.744549	346.029	278.292	-0.0946125	0.480423	Active in both
NM_001025573	2010107G12Rik	0	0.928496	0.0153396	0.0305038	0.991732	0.0308003	0.0539456	0.808563	2.0079	1.76849	-0.05514	NA	Inactive in both
NM_027251	2010107G23Rik	2.29377	5.29796	0.0186748	0.0141471	-0.400585	0.0934954	0	-inf	5.00649	0	NA	NA	Inactive in both
NM_029363	2010109A12Rik	29.1981	32.3857	0.676047	0.689682	0.0288074	0.224765	0.850868	1.92052	0.332469	1.23371	0.569462	NA	Active in both
NM_025929	2010109I03Rik	0.458755	0.27302	0	0.0705048	0	0.295271	0	-inf	#DIV/0!	0	#DIV/0!	NA	Inactive in both
NM_028079	2010111I01Rik	0.917509	0.382455	0.974342	0.902992	-0.109715	7.32257	10.5069	0.520921	7.5154	11.6357	0.189839	NA	Inactive in both
NM_028096	2010300C02Rik	9.03994	7.69985	0.0121783	0.0360241	1.56465	8.16531	0.036115	-7.82076	670.48	1.00252	-2.82529	NA	Exclusively pre-pro-B
NM_028179	2200002D01Rik	0.458755	9.99459	0.529758	0.10033	-2.40059	0	0	0	0	0	#DIV/0!	NA	Exclusively pro-B
NM_026961	2200002J24Rik	0.917509	0.655476	0.0779492	0.0885757	0.184377	0	0	0	0	0	#DIV/0!	NA	Inactive in both
NM_023333	2210010C04Rik	0.458755	0	0	0	0	0	0	0	#DIV/0!	#DIV/0!	#DIV/0!	NA	Inactive in both
NM_027327	2210013O21Rik	8.66228	13.7639	0.0141374	0.12584	3.154	7.61516	10.7967	0.50365	538.652	85.7967	-0.797838	NA	Active in both
NM_027335	2210016F16Rik	0.890479	9.39439	0.193699	0.366843	0.921343	0.0823425	0.111514	0.437521	0.425105	0.303983	-0.145646	NA	Exclusively pro-B
NM_028211	2210016L21Rik	25.8517	27.5254	1.70155	1.4314	-0.249421	9.67655	8.32923	-0.21631	5.68689	5.81892	0.0099676	NA	Active in both
NM_172280	2210018M11Rik	45.8747	49.4799	2.63716	1.82998	-0.527157	27.358	36.9162	0.432291	10.374	20.173	0.288823	NA	Active in both
NM_001034891	2210404J11Rik	1.34923	3.60568	0.813761	0.565448	-0.525212	8.5553	5.92019	-0.531176	10.5133	10.4699	-0.00179503	NA	Inactive in both
NM_001039552	2210404J11Rik	19.5102	46.532	0.914829	0.70983	-0.366028	0	0	0	0	0	#DIV/0!	NA	Active in both
NM_001099917	2210404O07Rik	1.83502	5.29796	0.24885	0.636243	1.3543	1.22574	0	-inf	4.92562	0	NA	NA	Inactive in both
NM_001256493	2210404O09Rik	5.01927	8.41061	0.493715	0.439741	-0.167026	1.5302	6.90972	2.1749	3.09936	15.7132	0.704992	NA	Exclusively pro-B
NM_144544	2210407C18Rik	0.458755	0.27302	0.0118612	0.0179709	0.599415	0	0	0	0	0	#DIV/0!	NA	Inactive in both
NM_001081353	2210408I21Rik	31.8696	32.2221	0.118179	0.136732	0.210372	3.72786	1.96963	-0.920425	31.5442	14.4051	-0.340403	NA	Active in both
NM_001145676	2210408I21Rik	31.8696	32.2221	0.131678	0.0933939	-0.495612	0.463783	0.389777	-0.250801	3.5221	4.17347	0.0736955	NA	Active in both
NM_175148	2300002M23Rik	0.458755	1.42039	0	0	0	0	0	0	#DIV/0!	#DIV/0!	#DIV/0!	NA	Inactive in both
NM_001195383	2300003K06Rik	0.458755	0	0	0	0	0	0	0	#DIV/0!	#DIV/0!	#DIV/0!	NA	Inactive in both
NM_001081961	2300005B03Rik	0	0.27302	0	0.345589	0	0	0	0	#DIV/0!	0	#DIV/0!	NA	Inactive in both
NM_027090	2300009A05Rik	21.804	28.6728	0.875694	1.5842	0.855254	7.78226	3.89688	-0.997871	8.88697	2.45985	-0.557846	NA	Active in both
NM_026415	2310002J15Rik	1.83502	0.655476	0	0	0	0	0	0	#DIV/0!	#DIV/0!	#DIV/0!	NA	Inactive in both
NM_027104	2310002L09Rik	0.890479	0.546041	0.0163934	0.00413961	-1.98555	0	0	0	0	0	#DIV/0!	NA	Inactive in both
NM_027981	2310002L09Rik	0.890479	0.546041	0.00676631	0	0	0	0	0	0	#DIV/0!	#DIV/0!	NA	Inactive in both
NM_027980	2310003H01Rik	16.8388	25.013	0.880741	1.23097	0.483005	1.78991	1.18965	-0.589347	2.03228	0.966433	-0.322811	NA	Active in both
NM_183281	2310005G13Rik	0	0.655476	0.0145922	0.0110544	-0.400585	0	0	0	0	0	#DIV/0!	NA	Inactive in both
NM_001159940	2310007B03Rik	0.917509	0.655476	0	0.00499224	0	0	0	0	#DIV/0!	0	#DIV/0!	NA	Inactive in both
NM_172411	2310007B03Rik	0.458755	0.928496	0	0	0	0	0	0	#DIV/0!	#DIV/0!	#DIV/0!	NA	Inactive in both
NM_029345	2310007L24Rik	0.917509	2.45832	0.0273963	0	0	0.143364	0	-inf	5.23297	#DIV/0!	#DIV/0!	NA	Inactive in both
NM_146068	2310008H04Rik	15.4625	29.0022	0.47859	0.599527	0.325035	11.7338	15.8535	0.434129	24.5174	26.4433	0.0328412	NA	Active in both
NM_001081226	2310009B15Rik	15.4355	16.9859	0.630188	0.516371	-0.287375	7.35603	16.5736	1.17189	11.6728	32.0963	0.439282	NA	Active in both
NM_025521	2310011J03Rik	31.6533	32.0032	3.47175	3.20987	-0.113146	10.3008	6.56564	-0.649747	2.96704	2.04545	-0.161534	NA	Active in both
NM_029809	2310014L17Rik	0	0.655476	4.88717	4.98834	0.029559	0.537094	0.105627	-2.3462	0.109899	0.0211748	-0.715174	NA	Inactive in both
NM_001122767	2310022A10Rik	2.7255	1.31095	0.432124	0.410842	-0.0728594	0.504992	0.704786	0.480923	1.16863	1.71547	0.166706	0.0943421	Inactive in both
NM_175107	2310022A10Rik	22.6674	28.8894	0.568133	0.534277	-0.0886414	1.10187	0.800382	-0.461199	1.93946	1.49807	-0.112149	NA	Active in both
NM_175149	2310022B05Rik	10.875	18.7877	0.449649	0.184079	-1.28848	3.14619	1.70447	-0.884282	6.99699	9.25945	0.121674	NA	Active in both
NM_025865	2310030G06Rik	1.78096	2.73134	0.00918023	0	0	0	0	0	0	#DIV/0!	#DIV/0!	NA	Inactive in both
NM_024210	2310033P09Rik	52.729	49.7518	2.98494	2.70148	-0.143949	2.78748	3.29238	0.240168	0.933848	1.21873	0.115631	0.655214	Active in both
NM_054100	2310034C09Rik	1.34923	1.47454	0	0	0	0	0	0	#DIV/0!	#DIV/0!	#DIV/0!	NA	Inactive in both
NM_029349	2310035C23Rik	30.8439	43.6348	0.948165	0.930125	-0.027714	0.000398123	0.000516491	0.37553	0.000419888	0.000555292	0.121388	NA	Active in both
NM_173187	2310035C23Rik	30.8439	43.6348	0.935111	0.959793	0.0375862	23.0644	30.5135	0.403779	24.6649	31.7917	0.110235	NA	Active in both
NM_026760	2310036O22Rik	34.6491	33.5353	10.7482	11.3195	0.0747099	44.0283	127.805	1.53744	4.09633	11.2907	0.440326	0.108606	Active in both
NM_025966	2310039H08Rik	15.4895	15.0725	0.973508	0.921852	-0.0786573	5.24394	1.81626	-1.52968	5.38664	1.97023	-0.436801	NA	Active in both
NM_172417	2310042D19Rik	2.69847	2.29473	0.023308	0.0882849	1.92134	0.0893568	0.145921	0.707542	3.83374	1.65284	-0.365392	NA	Inactive in both
NM_025634	2310042E22Rik	0	0	0	0	0	0	0	0	#DIV/0!	#DIV/0!	#DIV/0!	NA	Inactive in both
NM_173735	2310044G17Rik	20.8865	22.6652	0.58458	0.564105	-0.0514358	14.4971	10.3884	-0.480793	24.7992	18.4157	-0.129249	NA	Active in both
NM_001145552	2310045N01Rik	38.0488	52.3173	2.30967	1.06996	-1.11014	60.1619	28.7499	-1.06529	26.0478	26.8701	0.0134989	0.222541	Active in both
NM_028005	2310047M10Rik	25.0964	55.5428	2.15762	1.37088	-0.654342	5.18453	4.14255	-0.323694	2.40289	3.02183	0.0995349	0.369133	Active in both
NM_025621	2310050C09Rik	0.458755	1.03793	0	0	0	0	0	0	#DIV/0!	#DIV/0!	#DIV/0!	NA	Inactive in both
NM_026336	2310057J18Rik	0	0.27302	0.00447322	0	0	0	0	0	0	#DIV/0!	#DIV/0!	NA	Inactive in both
NM_026655	2310057M21Rik	30.925	52.5373	1.51589	1.20067	-0.336325	7.13052	5.718	-0.318498	4.70385	4.76234	0.00536691	NA	Active in both
NM_027170	2310057N15Rik	1.34923	0.382455	0	0	0	0	0	0	#DIV/0!	#DIV/0!	#DIV/0!	NA	Inactive in both
NM_001033630	2310061I04Rik	20.4277	22.3922	1.45372	1.16189	-0.32328	6.6913	1.81931	-1.8789	4.60287	1.56582	-0.468287	NA	Active in both
NM_027155	2310061N02Rik	0	1.58397	0	0	0	0	0	0	#DIV/0!	#DIV/0!	#DIV/0!	NA	Inactive in both
NM_028014	2310067B10Rik	21.858	20.3163	1.11046	0.98544	-0.172316	5.62642	5.08452	-0.146107	5.06675	5.15965	0.00789021	NA	Active in both
NM_027173	2310079G19Rik	0	1.31095	0	0	0	0	0	0	#DIV/0!	#DIV/0!	#DIV/0!	NA	Inactive in both
NM_025880	2410002F23Rik	69.2982	55.3284	16.2432	10.0053	-0.699075	16.7674	7.56449	-1.14835	1.03227	0.756048	-0.135244	NA	Active in both
NM_025555	2410004B18Rik	22.2357	27.8007	0.672899	0.608663	-0.144746	5.05478	5.04106	-0.00391953	7.51195	8.28219	0.0423926	-4.43683	Active in both
NM_001201332	2410004P03Rik	1.83502	1.85699	0	0.0491201	0	0.000487903	0.000726592	0.574552	#DIV/0!	0.0147922	#DIV/0!	NA	Inactive in both
NM_001201333	2410004P03Rik	1.83502	1.85699	0	0.0491201	0	0.573143	0.409302	-0.485732	#DIV/0!	8.33269	#DIV/0!	NA	Inactive in both
NM_028033	2410012M07Rik	2.26674	0.928496	0	0	0	0	0	0	#DIV/0!	#DIV/0!	#DIV/0!	NA	Inactive in both
NM_153152	2410015M20Rik	30.898	32.1679	2.62193	1.92482	-0.445909	20.4108	17.6015	-0.213634	7.78464	9.14451	0.0699217	0.305003	Active in both
NM_023633	2410016O06Rik	16.8388	27.7443	1.81768	2.59198	0.511952	8.72315	5.78932	-0.591454	4.79904	2.23355	-0.332159	0.323824	Active in both
NM_183088	2410018M08Rik	14.0051	22.6652	0.444528	0.649451	0.546947	1.59007	1.802	0.180513	3.57699	2.77465	-0.110309	NA	Active in both
NM_026629	2410066E13Rik	14.0051	33.2036	0.158163	0.466521	1.56053	2.60396	38.0014	3.86727	16.4637	81.457	0.6944	NA	Active in both
NM_028598	2410076I21Rik	0.458755	0	0.035348	0.060518	0.775737	0.216199	0	-inf	6.11631	0	NA	NA	Inactive in both
NM_001162906	2410089E03Rik	25.8246	30.039	0.479913	0.4939	0.0414448	3.44499	4.02876	0.225839	7.17836	8.15703	0.0555073	NA	Active in both
NM_029740	2410124H12Rik	0.458755	0.382455	0.0101015	0	0	0	0.856392	inf	0	#DIV/0!	#DIV/0!	NA	Inactive in both
NM_026120	2410127L17Rik	5.01927	5.89815	1.14863	1.62018	0.496235	1.42393	0.592529	-1.26493	1.23967	0.365719	-0.530161	NA	Inactive in both
NM_001081236	2410131K14Rik	12.737	15.8374	0.504822	0.401019	-0.332106	4.21423	3.01335	-0.483903	8.34795	7.51424	-0.0456949	NA	Active in both
NM_029747	2410137M14Rik	0.458755	0.27302	0	0	0	0	0	0	#DIV/0!	#DIV/0!	#DIV/0!	NA	Inactive in both
NM_183119	2410141K09Rik	0.890479	0.546041	0	0.00206503	0	0	0	0	#DIV/0!	0	#DIV/0!	NA	Inactive in both
NM_001033164	2510002D24Rik	27.7137	33.1528	3.51347	1.97606	-0.83027	14.5112	5.64004	-1.36339	4.13016	2.85418	-0.160485	NA	Active in both
NM_028197	2510003E04Rik	14.4639	22.9901	1.16711	0.74867	-0.640536	22.5805	18.7568	-0.267664	19.3474	25.0535	0.112246	0.0101429	Active in both
NM_001001881	2510009E07Rik	2.7255	6.22645	0.00549836	0.111421	4.34088	0.196071	6.97517	5.15278	35.6599	62.6017	0.244406	NA	Inactive in both
NM_029841	2510039O18Rik	15.4084	27.9632	2.69595	2.24211	-0.265936	21.8552	18.5497	-0.236581	8.10668	8.27332	0.00883677	NA	Active in both
NM_001101431	2510049J12Rik	1.37626	0.382455	0	0.00526092	0	0	0	0	#DIV/0!	0	#DIV/0!	NA	Inactive in both
NM_001190445	2610002J02Rik	27.7678	27.7432	0.158594	0.162547	0.0355137	3.86525	4.43555	0.19855	24.3719	27.2878	0.0490792	NA	Active in both
NM_025921	2610002M06Rik	9.06697	10.3229	0.341719	0.782267	1.19485	8.371	7.71164	-0.118363	24.4967	9.85806	-0.395316	0.380241	Active in both
NM_001004362	2610008E11Rik	19.1596	32.5504	1.68161	1.05229	-0.676305	16.8788	20.3957	0.273057	10.0373	19.3822	0.285785	NA	Active in both
NM_027801	2610015P09Rik	17.8374	30.8547	0.212368	0.237489	0.161294	4.02233	4.02097	-0.000488271	18.9404	16.9312	-0.0487011	NA	Active in both
NM_133729	2610018G03Rik	9.06697	20.3716	1.09337	0.583284	-0.906509	66.8828	10.8425	-2.62494	61.1713	18.5887	-0.517299	-1.07263	Active in both
NM_001004187	2610020H08Rik	20.9676	32.8775	0.564626	0.452026	-0.32089	1.87907	3.84389	1.03255	3.32799	8.50369	0.407425	NA	Active in both
NM_028129	2610020H08Rik	17.2705	29.3271	0.581232	0.444647	-0.386455	6.4652	20.0938	1.63599	11.1233	45.1905	0.608815	NA	Active in both
NM_029816	2610028H24Rik	0.917509	1.42039	0.0103329	0.0195692	0.921343	0.0126668	0	-inf	1.22588	0	NA	NA	Inactive in both
NM_027420	2610034B18Rik	3.18425	3.00436	0.00633052	0.0287741	2.18438	0	0.101211	inf	0	3.51743	#DIV/0!	NA	Inactive in both
NM_027001	2610034M16Rik	0	0.382455	0.00668504	0.00633032	-0.0786573	0	0.00739862	inf	0	1.16876	#DIV/0!	NA	Inactive in both
NM_153780	2610044O15Rik8	49.8954	69.6327	1.14383	0.890649	-0.360948	16.7128	20.3783	0.286082	14.6112	22.8803	0.194775	NA	Active in both
NM_026005	2610301B20Rik	40.3696	53.6869	1.15478	0.686119	-0.751083	18.0638	17.8742	-0.0152242	15.6427	26.0512	0.221516	NA	Active in both
NM_146055	2610301G19Rik	15.4625	23.156	3.18709	2.44175	-0.384324	36.5693	37.1548	0.0229161	11.4742	15.2165	0.122591	-0.147184	Active in both
NM_145078	2610305D13Rik	6.31444	4.9155	0.0348697	0.0963392	1.46615	0.229057	0	-inf	6.56894	0	NA	NA	Inactive in both
NM_183287	2610318N02Rik	30.952	34.571	3.51871	4.69422	0.415838	2.77439	12.6141	2.1848	0.788468	2.68716	0.532509	NA	Active in both
NM_001002004	2610507B11Rik	24.4484	33.3142	4.05731	4.03453	-0.00812084	45.445	40.6466	-0.160985	11.2008	10.0747	-0.0460173	NA	Active in both
NM_181075	2610524H06Rik	5.93678	22.3911	0	1.11633	0	9.23733	22.4514	1.28126	#DIV/0!	20.1118	#DIV/0!	NA	Exclusively pro-B
NM_001206684	2610528A11Rik	0.458755	0	0.00787618	0.0119332	0.599415	9.20855	0.0500732	-7.52279	1169.16	4.19612	-2.44503	NA	Inactive in both
NM_025572	2610528J11Rik	0.458755	1.42039	0	0	0	0	0	0	#DIV/0!	#DIV/0!	#DIV/0!	NA	Inactive in both
NM_028299	2700029M09Rik	25.3659	36.9176	2.29275	3.20462	0.483073	29.7858	54.8016	0.879594	12.9913	17.1008	0.119365	0.0982155	Active in both
NM_001163378	2700049A03Rik	28.9819	20.7518	0.57081	0.597977	0.0670791	9.61987	9.36505	-0.0387317	16.853	15.6612	-0.0318519	NA	Active in both
NM_029818	2700049A03Rik	28.9819	20.7518	0.560795	0.552905	-0.0204427	9.56581	9.8333	0.0397875	17.0576	17.7848	0.0181314	NA	Active in both
NM_178115	2700050L05Rik	11.3607	28.3434	2.61714	1.90062	-0.461518	15.0401	15.4296	0.0368902	5.74678	8.11819	0.150035	0.16429	Active in both
NM_026528	2700060E02Rik	13.1958	25.9968	1.30246	2.13399	0.712309	37.9334	28.5681	-0.409066	29.1243	13.3872	-0.337567	0.0165644	Active in both
NM_026529	2700062C07Rik	20.4277	28.947	0.863776	0.551035	-0.648513	7.94398	11.2981	0.508141	9.19681	20.5034	0.348189	NA	Active in both
NM_175381	2700081O15Rik	13.1958	30.9111	3.8853	1.9909	-0.964609	6.61563	5.6453	-0.228829	1.70273	2.83556	0.221492	NA	Active in both
NM_001163445	2700089E24Rik	42.2858	34.9004	0.898712	1.09688	0.287471	85.5752	54.2292	-0.658123	95.2198	49.4396	-0.284652	NA	Active in both
NM_001271582	2700089E24Rik	42.2858	34.9004	0.697887	0.730089	0.0650782	1.44745	0	-inf	2.07405	0	NA	NA	Active in both
NM_001271583	2700089E24Rik	42.2858	34.9004	0.675732	0.612603	-0.141498	0.928081	0.313244	-1.56696	1.37345	0.511333	-0.429108	NA	Active in both
NM_001033166	2700094K13Rik	25.3929	38.7757	2.7815	3.79921	0.449838	36.4558	78.1861	1.10076	13.1065	20.5796	0.195948	NA	Active in both
NM_001037279	2700094K13Rik	25.3929	38.7757	2.48649	3.92692	0.659286	8.73591	19.5848	1.1647	3.51335	4.98732	0.152146	NA	Active in both
NM_028314	2700097O09Rik	46.1713	50.2448	0.334939	0.252355	-0.408447	2.468	3.08764	0.323166	7.3685	12.2353	0.220236	NA	Active in both
NM_025615	2810004N23Rik	59.6103	54.2307	2.11109	1.45679	-0.535196	30.7535	18.6232	-0.723647	14.5676	12.7837	-0.0567303	NA	Active in both
NM_001134717	2810006K23Rik	14.9767	25.832	0.469551	0.390244	-0.266907	8.05226	9.40445	0.22395	17.1489	24.0989	0.147763	NA	Active in both
NM_028310	2810006K23Rik	14.9767	25.832	0.396075	0.228983	-0.790532	0.154667	0.609183	1.97771	0.390499	2.66038	0.833324	NA	Active in both
NM_001199306	2810007J24Rik	0	0	0.00675125	0.0119336	0.821807	0	0	0	0	0	#DIV/0!	NA	Inactive in both
NM_175250	2810007J24Rik	0	0.382455	0.00524011	0.00396965	-0.400585	0	0	0	0	0	#DIV/0!	NA	Inactive in both
NM_172403	2810021J22Rik	9.55276	9.06722	0.491441	0.172254	-1.51248	1.94791	6.836	1.81122	3.96367	39.6855	1.00053	NA	Active in both
NM_028814	2810403A07Rik	22.8296	32.7174	5.0279	4.14847	-0.277377	33.4126	32.3778	-0.0453881	6.64544	7.80476	0.0698358	0.0679636	Active in both
NM_027419	2810408A11Rik	28.6853	34.6274	1.77987	1.75415	-0.0209967	3.77646	4.34891	0.203619	2.12176	2.47921	0.0676162	NA	Active in both
NM_001007581	2810408M09Rik	30.0345	34.9523	1.72291	1.75015	0.0226261	5.91849	4.11164	-0.525516	3.43516	2.34931	-0.165007	NA	Active in both
NM_026515	2810417H13Rik	25.3929	29.9849	2.88213	7.07439	1.29547	67.3095	310.79	2.20706	23.354	43.9317	0.274416	0.857792	Active in both
NM_025577	2810428I15Rik	21.8851	25.2307	1.43689	1.57447	0.13191	13.6373	23.833	0.805406	9.49082	15.1372	0.202742	NA	Active in both
NM_001144992	2810459M11Rik	10.929	5.13437	0	0.0396132	0	0.0194365	0.0140626	-0.466904	#DIV/0!	0.354998	#DIV/0!	NA	Exclusively pre-pro-B
NM_001144993	2810459M11Rik	10.929	5.13437	0.00653639	0.0247582	1.92134	0.0391886	0.0143518	-1.4492	5.99545	0.579678	-1.01464	NA	Exclusively pre-pro-B
NM_026054	2810474O19Rik	21.0216	31.7324	2.87153	3.56341	0.311441	42.8442	45.6715	0.092193	14.9204	12.8168	-0.0659998	NA	Active in both
NM_144518	2900011O08Rik	1.34923	1.69341	0.0245691	0.0525281	1.09625	0	0	0	0	0	#DIV/0!	NA	Inactive in both
NM_172884	2900026A02Rik	4.99224	9.06609	3.31425	1.71968	-0.946547	30.0535	7.19599	-2.06227	9.06796	4.1845	-0.335866	NA	Exclusively pro-B
NM_028434	2900092C05Rik	1.80799	0.546041	0.0200576	0.039072	0.961985	0	0	0	0	0	#DIV/0!	NA	Inactive in both
NM_026543	3010026O09Rik	35.0808	33.586	0.459188	0.372302	-0.30261	4.37233	4.80906	0.137353	9.52188	12.9171	0.132442	NA	Active in both
NM_025849	3110001D03Rik	13.1147	20.6424	1.34427	1.88395	0.48694	29.8541	17.6877	-0.755184	22.2084	9.38862	-0.373916	NA	Active in both
NM_025653	3110001I22Rik	59.367	57.2373	0.571346	0.373124	-0.61471	10.9649	7.57018	-0.534487	19.1914	20.2887	0.0241477	NA	Active in both
NM_029623	3110002H16Rik	24.5024	28.8905	1.27251	0.881234	-0.530078	21.2157	12.2539	-0.791892	16.6724	13.9054	-0.0788138	NA	Active in both
NM_028426	3110007F17Rik	8.58119	18.7324	0.0126257	0.318023	4.6547	0	0	0	0	0	#DIV/0!	NA	Active in both
NM_001172074	3110009E18Rik	23.612	33.4766	0.167532	0.175127	0.0639661	2.71715	0.989007	-1.45804	16.2187	5.64738	-0.45817	NA	Active in both
NM_028439	3110009E18Rik	23.612	33.4766	0.187186	0.19427	0.0535905	5.13154	5.18566	0.0151353	27.4141	26.6931	-0.011576	NA	Active in both
NM_001254730	3110021N24Rik	0.917509	0.819061	0.0141021	0.00839385	-0.748509	0	0	0	0	0	#DIV/0!	NA	Inactive in both
NM_178399	3110035E14Rik	1.37626	1.20152	0.00727046	0.00183591	-1.98555	0	0	0	0	0	#DIV/0!	NA	Inactive in both
NM_026077	3110040N11Rik	30.1427	31.7866	1.88985	1.41858	-0.413821	16.8724	12.6969	-0.410193	8.92792	8.95042	0.00109343	NA	Active in both
NM_001081343	3110043O21Rik	13.9781	32.8223	0.351622	0.503909	0.519138	3.31831	2.86173	-0.213559	9.43715	5.67906	-0.220564	NA	Active in both
NM_177006	3110047P20Rik	0.890479	0.27302	0.0104879	0.011182	0.0924546	0.00377446	0	-inf	0.359888	0	NA	NA	Inactive in both
NM_001166497	3110052M02Rik	24.5565	25.233	0.419349	1.08871	1.3764	5.99669	7.73781	0.367759	14.3	7.10732	-0.30363	NA	Active in both
NM_026622	3110057O12Rik	21.2641	29.7638	0.802694	0.452105	-0.828192	14.3319	4.88456	-1.55293	17.8547	10.804	-0.218168	NA	Active in both
NM_001135611	3110062M04Rik	16.8388	27.4702	0.36859	0.430159	0.222851	0	0.467236	inf	0	1.08619	#DIV/0!	NA	Active in both
NM_199145	3110062M04Rik	16.8388	27.4702	0.318781	0.505625	0.665504	2.06791	0.86335	-1.26016	6.48694	1.70749	-0.579681	NA	Active in both
NM_028473	3110079O15Rik	0.458755	1.31095	0.0120689	0.0182856	0.599415	0	0	0	0	0	#DIV/0!	NA	Inactive in both
NM_028469	3110082I17Rik	19.4561	33.3153	1.20137	1.05243	-0.19095	4.84196	10.5973	1.13003	4.03037	10.0693	0.397656	0.163486	Active in both
NM_001256263	3110082J24Rik	0.917509	0.655476	0.025054	0.0189797	-0.400585	0	0	0	0	0	#DIV/0!	NA	Inactive in both
NM_027017	3300002I08Rik	15.9213	30.637	0.320635	0.806602	1.33093	2.9934	8.04433	1.42618	9.33585	9.97311	0.0286765	NA	Active in both
NM_001195097	3425401B19Rik	1.34923	0	0.00479545	0.0108984	1.18438	0	0	0	0	0	#DIV/0!	NA	Inactive in both
NM_026142	3632451O06Rik	0.458755	1.42039	0.0129938	0.030468	1.22947	0	0	0	0	0	#DIV/0!	NA	Inactive in both
NM_027510	3830403N18Rik	0	0.819061	0.00370518	0.0336823	3.18438	0	0	0	0	0	#DIV/0!	NA	Inactive in both
NM_146051	3830406C13Rik	9.01291	19.8809	0.79117	0.382087	-1.05009	2.53112	10.723	2.08286	3.19921	28.0643	0.943112	NA	Active in both
NM_178141	3830406C13Rik	9.01291	19.8809	0.745019	0.394573	-0.916984	8.14294	9.82124	0.270355	10.9298	24.8908	0.357425	NA	Active in both
NM_027512	3830417A13Rik	0	0	0	0	0	0	0	0	#DIV/0!	#DIV/0!	#DIV/0!	NA	Inactive in both
NM_198651	4430402I18Rik	32.6519	50.7367	0.0152613	0.0150296	-0.0220737	0.472388	0.0921262	-2.35829	30.9534	6.12967	-0.703271	NA	Active in both
NM_001159572	4632428N05Rik	9.57979	12.9989	0.781631	0.0772338	-3.33918	0.0022184	0.0393727	4.1496	0.00283817	0.509786	2.25435	NA	Active in both
NM_028732	4632428N05Rik	9.57979	12.9989	0.837462	0.090106	-3.21633	16.085	0.0392901	-8.67733	19.2068	0.436043	-1.64393	NA	Active in both
NM_001080995	4632434I11Rik	32.2202	43.091	1.46021	1.38486	-0.0764338	6.09563	22.7442	1.89965	4.17449	16.4235	0.594861	NA	Active in both
NM_177279	4732415M23Rik	15.0578	19.8256	0.0273009	0.0155114	-0.815623	0.567787	0.302635	-0.90777	20.7974	19.5105	-0.0277393	NA	Active in both
NM_177717	4732456N10Rik	0.458755	0.382455	0	0.00448382	0	0	0	0	#DIV/0!	0	#DIV/0!	NA	Inactive in both
NM_029008	4833403I15Rik	0	0.27302	0.748112	0.0120034	-5.96174	18.8789	0.0731139	-8.01241	25.2354	6.09109	-0.617315	NA	Inactive in both
NM_001113550	4833420G17Rik	22.6945	32.1104	1.20003	1.24058	0.047949	58.9097	37.8435	-0.638462	49.0903	30.5047	-0.20663	NA	Active in both
NM_026127	4833420G17Rik	22.6945	32.1104	1.25372	1.24465	-0.0104763	1.03694	0	-inf	0.827091	0	NA	NA	Active in both
NM_001081664	4833423E24Rik	0	1.03793	0	0.00409018	0	0	0	0	#DIV/0!	0	#DIV/0!	NA	Inactive in both
NM_029425	4833424O15Rik	0	0.655476	0.00384907	0.00416552	0.113988	0	0	0	0	0	#DIV/0!	NA	Inactive in both
NM_177702	4833427G06Rik	0.458755	2.07586	0.169111	0.00915075	-4.20794	0	0.338938	inf	0	37.0394	#DIV/0!	NA	Inactive in both
NM_001252645	4833439L19Rik	31.8696	29.0011	0.309898	0.382329	0.303022	0	0	0	0	0	#DIV/0!	NA	Active in both
NM_001252646	4833439L19Rik	31.8696	29.0011	0.336461	0.362207	0.106375	0	1.43383	inf	0	3.95859	#DIV/0!	NA	Active in both
NM_001252647	4833439L19Rik	31.8696	29.0011	0.340888	0.40916	0.263365	0.00618797	7.02812	10.1495	0.0181525	17.177	2.97601	NA	Active in both
NM_001252648	4833439L19Rik	31.8696	29.0011	0.345315	0.378976	0.134191	14.4837	5.55053	-1.38373	41.9434	14.6461	-0.456941	NA	Active in both
NM_133797	4833439L19Rik	31.8696	29.0011	0.336461	0.449405	0.417576	8.39939	6.60154	-0.347482	24.9639	14.6895	-0.230305	NA	Active in both
NM_001009544	4921501E09Rik	0.890479	0.546041	0.0160138	0	0	0	0	0	0	#DIV/0!	#DIV/0!	NA	Inactive in both
NM_027600	4921504E06Rik	0.917509	2.73134	0.00826275	0.0156486	0.921343	0	0	0	0	0	#DIV/0!	NA	Inactive in both
NM_001037743	4921506M07Rik	0.890479	1.42039	0.0648781	0.000819142	-6.30748	0	0	0	0	0	#DIV/0!	NA	Inactive in both
NM_027564	4921507P07Rik	16.0024	16.9859	0.126567	0.0244803	-2.37021	1.37712	0.0566805	-4.60265	10.8805	2.31535	-0.672033	NA	Active in both
NM_198655	4921509C19Rik	0.458755	1.09208	0	0.00846811	0	0	0	0	#DIV/0!	0	#DIV/0!	NA	Inactive in both
NM_027603	4921511H03Rik	1.78096	0.655476	0	0	0	0	0	0	#DIV/0!	#DIV/0!	#DIV/0!	NA	Inactive in both
NM_183290	4921517D22Rik	1.78096	1.80284	0	0.00709046	0	0	0	0	#DIV/0!	0	#DIV/0!	NA	Inactive in both
NM_025722	4921524J17Rik	19.5372	34.026	0.463497	0.692382	0.579008	17.1034	13.1576	-0.378384	36.9008	19.0034	-0.288205	NA	Active in both
NM_027598	4921524L21Rik	0	0.928496	0.0177478	0.0107559	-0.722513	0	0.121266	inf	0	11.2744	#DIV/0!	NA	Inactive in both
NM_029859	4921530D09Rik	0.458755	0.764911	0.0069293	0.00524929	-0.400585	0	0	0	0	0	#DIV/0!	NA	Inactive in both
NM_025733	4921530L21Rik	0	0.655476	0	0	0	0	0	0	#DIV/0!	#DIV/0!	#DIV/0!	NA	Inactive in both
NM_026150	4921536K21Rik	5.47803	5.46154	0.00693773	0.0367898	2.40677	0.104208	0	-inf	15.0205	0	NA	NA	Inactive in both
NM_001163494	4921539E11Rik	0.458755	1.20152	0.00415175	0.00314516	-0.400585	0	0	0	0	0	#DIV/0!	NA	Inactive in both
NM_027612	4921539E11Rik	0.458755	1.20152	0.00207588	0.00471774	1.18438	0	0	0	0	0	#DIV/0!	NA	Inactive in both
NM_199316	4922501C03Rik	23.5309	41.0151	0.97069	0.848937	-0.193353	11.2996	15.2858	0.435919	11.6408	18.0058	0.18943	NA	Active in both
NM_175176	4922501L14Rik	0	0.655476	0.0016555	0.0125412	2.92134	0	0	0	0	0	#DIV/0!	NA	Inactive in both
NM_199034	4922502D21Rik	0.917509	0.27302	0.0391245	0.0345786	-0.178193	0.323537	0	-inf	8.26941	0	NA	NA	Inactive in both
NM_001033547	4922505E12Rik	3.13019	0.27302	0	0	0	0	0	0	#DIV/0!	#DIV/0!	#DIV/0!	NA	Inactive in both
NM_001080709	4930402F06Rik	0.917509	1.58397	0.005803	0.0351685	2.59941	0	0	0	0	0	#DIV/0!	NA	Inactive in both
NM_001272040	4930402F06Rik	0.917509	1.58397	0.029015	0.0197823	-0.552588	0	0	0	0	0	#DIV/0!	NA	Inactive in both
NM_029432	4930402H24Rik	23.1262	51.3369	0.670448	0.35129	-0.932461	8.83574	10.2632	0.216057	13.1789	29.2157	0.345739	NA	Active in both
NM_001270700	4930402K13Rik	0.458755	1.42039	0	0	0	0	0	0	#DIV/0!	#DIV/0!	#DIV/0!	NA	Inactive in both
NM_029105	4930404A10Rik	3.56191	0.655476	0.0894198	0.105844	0.243271	0	0	0	0	0	#DIV/0!	NA	Inactive in both
NM_001014836	4930404N11Rik	2.29377	2.34888	1.46568	3.38385	1.2071	0.285393	0.796911	1.48147	0.194717	0.235504	0.082594	NA	Inactive in both
NM_001166475	4930407I10Rik	0.890479	0.382455	0.00848811	0.00643017	-0.400585	0	0.0249456	inf	0	3.87946	#DIV/0!	NA	Inactive in both
NM_001243002	4930408F14Rik	0	0.655476	0.0743011	0.0562869	-0.400585	0	0	0	0	0	#DIV/0!	NA	Inactive in both
NM_028669	4930415F15Rik	1.80799	2.56775	0.0193512	0.0732978	1.92134	0.513893	0	-inf	26.5561	0	NA	NA	Inactive in both
NM_001033880	4930415L06Rik	0	0.27302	0	0	0	0.0150129	0	-inf	#DIV/0!	#DIV/0!	#DIV/0!	NA	Inactive in both
NM_001201322	4930415O20Rik	1.37626	1.85699	0.0742331	0.0894654	0.269266	0.318791	0.68863	1.11112	4.29446	7.69717	0.253423	NA	Inactive in both
NM_197997	4930422G04Rik	32.9755	29.3802	1.42455	2.08104	0.546801	4.70927	24.9286	2.40422	3.30581	11.9789	0.559141	NA	Active in both
NM_001271580	4930426D05Rik	0	6.17117	0	0.010457	0	0	2.06263	inf	#DIV/0!	197.249	#DIV/0!	NA	Inactive in both
NM_134041	4930427A07Rik	12.2783	30.5275	2.34521	2.39686	0.0314252	4.21216	17.1195	2.02301	1.79607	7.14248	0.599526	NA	Active in both
NM_001033799	4930428D18Rik	0.890479	0.27302	0	0	0	0	0	0	#DIV/0!	#DIV/0!	#DIV/0!	NA	Inactive in both
NM_026248	4930430A15Rik	0.890479	0	0.00862659	0.00914911	0.0848415	0	0	0	0	0	#DIV/0!	NA	Inactive in both
NM_001034856	4930430D24Rik	0	0.27302	0	0	0	0	0	0	#DIV/0!	#DIV/0!	#DIV/0!	NA	Inactive in both
NM_175128	4930430F08Rik	14.0322	27.9632	0.27689	0.257304	-0.105842	5.03938	6.97806	0.46958	18.1999	27.1199	0.173219	NA	Active in both
NM_001163551	4930432K09Rik	0.890479	0	0.00909282	0.0114805	0.33638	0	0	0	0	0	#DIV/0!	NA	Inactive in both
NM_028648	4930432K09Rik	0.890479	0	0.0121238	0.00918436	-0.400585	0	0	0	0	0	#DIV/0!	NA	Inactive in both
NM_001163752	4930432K21Rik	4.56052	8.02816	0.0102134	0.0638315	2.64381	0.135706	0.150129	0.145711	13.2871	2.35196	-0.752	NA	Exclusively pro-B
NM_029045	4930432K21Rik	4.56052	8.02816	0.0102134	0.0599629	2.55361	6.47008e-05	7.6127e-05	0.234626	0.00633491	0.00126957	-0.698084	NA	Exclusively pro-B
NM_001033814	4930432M17Rik	3.58895	0.546041	0.00513176	0.00388757	-0.400585	0	0	0	0	0	#DIV/0!	NA	Inactive in both
NM_207248	4930433I11Rik	0	0	0	0	0	0	0	0	#DIV/0!	#DIV/0!	#DIV/0!	NA	Inactive in both
NM_029042	4930435E12Rik	2.26674	0.27302	0.00758055	0	0	0	0	0	0	#DIV/0!	#DIV/0!	NA	Inactive in both
NM_029037	4930444A02Rik	23.0992	26.9241	0.533486	0.326829	-0.706917	5.85923	8.3507	0.511185	10.9829	25.5507	0.366685	NA	Active in both
NM_053264	4930444G20Rik	0	0.764911	0.0708189	0.0804734	0.184377	0	0	0	0	0	#DIV/0!	NA	Inactive in both
NM_001243238	4930444P10Rik	0.458755	2.1853	0.00926876	0.0140431	0.599415	0	0	0	0	0	#DIV/0!	NA	Inactive in both
NM_029113	4930447A16Rik	1.83502	0.819061	0.0124664	0	0	0	0	0	0	#DIV/0!	#DIV/0!	NA	Inactive in both
NM_029444	4930447C04Rik	0	0.546041	0.0136858	0.0155516	0.184377	0	0	0	0	0	#DIV/0!	NA	Inactive in both
NM_026136	4930449I24Rik	0.458755	0	0	0	0	0	0	0	#DIV/0!	#DIV/0!	#DIV/0!	NA	Inactive in both
NM_001145435	4930451C15Rik	0	2.95021	0.0112096	0.0113224	0.0144521	0.013227	0	-inf	1.17997	0	NA	NA	Inactive in both
NM_029053	4930451C15Rik	0	2.95021	0.0149461	0.014153	-0.0786573	7.74928e-05	0	-inf	0.00518481	0	NA	NA	Inactive in both
NM_001271586	4930451G09Rik	17.2705	36.3727	0.136653	0.0552116	-1.30748	0.458724	0.437377	-0.0687485	3.35685	7.92183	0.372894	NA	Active in both
NM_183131	4930451I11Rik	3.21128	2.67719	0	0	0	0	0	0	#DIV/0!	#DIV/0!	#DIV/0!	NA	Inactive in both
NM_028934	4930452B06Rik	6.34147	0.546041	0.00426746	0.00686975	0.686877	1.20491	0.0825065	-3.86827	282.348	12.0101	-1.37124	NA	Inactive in both
NM_001252013	4930453H23Rik	0	0	0	0.00629804	0	0	0	0	#DIV/0!	0	#DIV/0!	NA	Inactive in both
NM_026273	4930453N24Rik	45.5774	50.7367	1.28403	2.01422	0.649538	61.847	52.1678	-0.245546	48.1662	25.8998	-0.269447	NA	Active in both
NM_029137	4930465A12Rik	2.23971	0.819061	0.00375005	0.00426128	0.184377	0	0	0	0	0	#DIV/0!	NA	Inactive in both
NM_001039553	4930467E23Rik	8.98588	2.78549	0.0208799	0.0257036	0.299854	0	0	0	0	0	#DIV/0!	NA	Exclusively pre-pro-B
NM_001201395	4930468A15Rik	0	0.27302	0.0123476	0.0093539	-0.400585	0	0	0	0	0	#DIV/0!	NA	Inactive in both
NM_001195189	4930469G21Rik	0	0.27302	0	0.0192177	0	0.7754	0	-inf	#DIV/0!	0	#DIV/0!	NA	Inactive in both
NM_175008	4930474N05Rik	0	0	0	0	0	0	0	0	#DIV/0!	#DIV/0!	#DIV/0!	NA	Inactive in both
NM_001177966	4930480E11Rik	0	0	0	0	0	0	0	0	#DIV/0!	#DIV/0!	#DIV/0!	NA	Inactive in both
NM_178098	4930486L24Rik	2.29377	0.27302	0.0316355	0.0108934	-1.53809	2.34702	0.112197	-4.38672	74.1895	10.2995	-0.857525	NA	Inactive in both
NM_029142	4930502E18Rik	0.890479	0	0.00468266	0.0070947	0.599415	0	0	0	0	0	#DIV/0!	NA	Inactive in both
NM_029144	4930503B20Rik	0	1.58397	0.0123958	0	0	0	0	0	0	#DIV/0!	#DIV/0!	NA	Inactive in both
NM_029131	4930503E14Rik	4.47942	1.85699	0.0535004	0.0115798	-2.20794	0	0	0	0	0	#DIV/0!	NA	Inactive in both
NM_172967	4930503L19Rik	24.8531	37.4083	1.46554	2.53238	0.789064	9.69142	52.4872	2.43719	6.61287	20.7264	0.496134	NA	Active in both
NM_207527	4930504O13Rik	0	0.546041	0.00918964	0.0348081	1.92134	0	0	0	0	0	#DIV/0!	NA	Inactive in both
NM_001100394	4930505A04Rik	0.890479	1.80284	0.0123165	0.0145139	0.236845	0	0	0	0	0	#DIV/0!	NA	Inactive in both
NM_001114312	4930506M07Rik	0	1.31095	0.00366326	0.00555021	0.599415	1.19323e-05	0	-inf	0.00325729	0	NA	NA	Inactive in both
NM_175172	4930506M07Rik	0	1.31095	0.00244217	0.00416266	0.76934	0.00705036	0	-inf	2.88692	0	NA	NA	Inactive in both
NM_029141	4930511M11Rik	0	0.764911	0.0111282	0.00210754	-2.40059	8.78613e-06	0.131261	13.8668	0.000789538	62.2815	4.89699	NA	Inactive in both
NM_029154	4930511M11Rik	0	0.764911	0.00278205	0.00843017	1.59941	0.0324298	0	-inf	11.6568	0	NA	NA	Inactive in both
NM_029174	4930513O06Rik	0	0.27302	0.0175144	0.013268	-0.400585	0	0	0	0	0	#DIV/0!	NA	Inactive in both
NM_029170	4930519F16Rik	0	0.655476	0.0128895	0.0175761	0.447412	0	0	0	0	0	#DIV/0!	NA	Inactive in both
NM_026263	4930519G04Rik	0	2.23945	0.0166307	0.0110238	-0.59323	0	0	0	0	0	#DIV/0!	NA	Inactive in both
NM_001199090	4930522H14Rik	0.458755	0.27302	0.0072713	0.00367225	-0.985548	0	0	0	0	0	#DIV/0!	NA	Inactive in both
NM_026291	4930522H14Rik	0.458755	0.27302	0.00241509	0.00548865	1.18438	0	0	0	0	0	#DIV/0!	NA	Inactive in both
NM_001162896	4930523C07Rik	9.95745	17.8603	0.00183325	0.734666	8.64654	2.08969	57.3889	4.77941	1139.88	78.1156	-1.16412	NA	Active in both
NM_026262	4930524B15Rik	0.458755	1.03793	0.0178929	0.0033887	-2.40059	0	0	0	0	0	#DIV/0!	NA	Inactive in both
NM_001256259	4930524N10Rik	0	0	0	0.0113978	0	0.0884479	0	-inf	#DIV/0!	0	#DIV/0!	NA	Inactive in both
NM_001243943	4930525M21Rik	1.78096	0.546041	0	0	0	0	0	0	#DIV/0!	#DIV/0!	#DIV/0!	NA	Inactive in both
NM_199023	4930526D03Rik	0.917509	1.03793	0	0	0	0	0	0	#DIV/0!	#DIV/0!	#DIV/0!	NA	Inactive in both
NM_175280	4930529M08Rik	30.0878	34.8947	0.00851953	0.00645398	-0.400585	0	0.143564	inf	0	22.2443	#DIV/0!	NA	Active in both
NM_029198	4930538K18Rik	1.34923	0.382455	0.0333488	0.0180453	-0.886012	0.330223	0.0375211	-3.13766	9.90208	2.07927	-0.677816	NA	Inactive in both
NM_172450	4930539E08Rik	0.917509	2.6219	0.361088	0.0727775	-2.31079	0.897816	0.0996254	-3.17183	2.48642	1.3689	-0.259201	NA	Inactive in both
NM_001145537	4930544D05Rik	0.458755	3.11379	0.377393	0.381192	0.0144521	0	0.123463	inf	0	0.323886	#DIV/0!	NA	Inactive in both
NM_001161773	4930544G11Rik	0.890479	1.20152	0	0.032899	0	0	0	0	#DIV/0!	0	#DIV/0!	NA	Inactive in both
NM_026652	4930547C10Rik	0	0.27302	0.00394652	0.00896906	1.18438	0	0	0	0	0	#DIV/0!	NA	Inactive in both
NM_026296	4930548H24Rik	0.917509	0.928496	0.3652	0.77069	1.07746	0.0903779	0.160091	0.824846	0.247475	0.207724	-0.0760437	NA	Inactive in both
NM_026300	4930549C01Rik	0.917509	0.764911	0.022582	0.017107	-0.400585	0	0	0	0	0	#DIV/0!	NA	Inactive in both
NM_029247	4930550C14Rik	0.458755	3.05851	0.0159521	0.0224427	0.492499	0.122292	0	-inf	7.66618	0	NA	NA	Inactive in both
NM_023774	4930550L24Rik	0	0.546041	0	0	0	0	0	0	#DIV/0!	#DIV/0!	#DIV/0!	NA	Inactive in both
NM_175393	4930555G01Rik	2.23971	0.27302	0.0145584	0.00551435	-1.40059	0	0	0	0	0	#DIV/0!	NA	Inactive in both
NM_029229	4930557A04Rik	0	0	0	0	0	0	0	0	#DIV/0!	#DIV/0!	#DIV/0!	NA	Inactive in both
NM_001204904	4930558K02Rik	0	0	0.0116909	0.0189782	0.69895	0	0	0	0	0	#DIV/0!	NA	Inactive in both
NM_001204905	4930558K02Rik	19.1055	31.7855	0.0254919	0.0280893	0.139983	0	0	0	0	0	#DIV/0!	NA	Active in both
NM_030192	4930562C15Rik	2.26674	2.23945	0.0174864	0.0161906	-0.111079	0.00565701	0.00714367	0.336626	0.323509	0.441224	0.134772	NA	Inactive in both
NM_029252	4930563D23Rik	0.917509	0.546041	0.023408	0	0	0	0	0	0	#DIV/0!	#DIV/0!	NA	Inactive in both
NM_001163728	4930563E22Rik	17.6482	24.8471	0.0189285	0.0860358	2.18438	1.18528	0.661652	-0.841077	62.6188	7.69042	-0.910754	NA	Active in both
NM_029230	4930564B18Rik	0.458755	0.382455	0.0100824	0.00954743	-0.0786573	0	0	0	0	0	#DIV/0!	NA	Inactive in both
NM_029257	4930564C03Rik	0	0.27302	0	0	0	0	0	0	#DIV/0!	#DIV/0!	#DIV/0!	NA	Inactive in both
NM_029228	4930564D02Rik	0.458755	1.31095	0.00524201	0.00794217	0.599415	0	0	0	0	0	#DIV/0!	NA	Inactive in both
NM_001033807	4930567H17Rik	0.890479	0.382455	0	0	0	0	0	0	#DIV/0!	#DIV/0!	#DIV/0!	NA	Inactive in both
NM_029463	4930568D16Rik	0	1.14737	0.00928214	0.0140634	0.599415	0	0.341449	inf	0	24.2793	#DIV/0!	NA	Inactive in both
NM_001145759	4930571K23Rik	0	0.764911	0	0	0	0	0	0	#DIV/0!	#DIV/0!	#DIV/0!	NA	Inactive in both
NM_175228	4930578C19Rik	0	0	0.00878129	0.00554356	-0.66362	0	0	0	0	0	#DIV/0!	NA	Inactive in both
NM_026359	4930578I06Rik	0.458755	1.03793	0.0150574	0.00855504	-0.815623	0	0	0	0	0	#DIV/0!	NA	Inactive in both
NM_001163385	4930579F01Rik	0	0.382455	0	0.00420799	0	0	0	0	#DIV/0!	0	#DIV/0!	NA	Inactive in both
NM_001163386	4930579F01Rik	0	0.382455	0.00277736	0.00841598	1.59941	0	0	0	0	0	#DIV/0!	NA	Inactive in both
NM_029482	4930579G24Rik	23.0721	32.5504	0.586703	3.23819	2.46449	10.2804	30.4153	1.56491	17.5223	9.39269	-0.270802	NA	Active in both
NM_198668	4930590J08Rik	0.458755	0.27302	0.0903701	0.133855	0.566748	0.0324054	0.0098547	-1.71735	0.358585	0.0736224	-0.687582	NA	Inactive in both
NM_026596	4930591A17Rik	0	0.655476	0	0	0	0	0	0	#DIV/0!	#DIV/0!	#DIV/0!	NA	Inactive in both
NM_173435	4930595M18Rik	0.458755	0.27302	0.00325361	0.00369717	0.184377	0	0	0	0	0	#DIV/0!	NA	Inactive in both
NM_001033766	4930596D02Rik	0	0.27302	0	0	0	0	0	0	#DIV/0!	#DIV/0!	#DIV/0!	NA	Inactive in both
NM_028737	4931406B18Rik	0.917509	0.382455	0.00451314	0.00683787	0.599415	0	0	0	0	0	#DIV/0!	NA	Inactive in both
NM_001199484	4931406C07Rik	51.5149	50.2482	0.162799	0.129495	-0.330196	0	0	0	0	0	#DIV/0!	NA	Active in both
NM_001199485	4931406C07Rik	24.6106	27.4194	0.162056	0.139412	-0.217139	8.40086	2.46691	-1.76783	51.8393	17.6951	-0.466805	NA	Active in both
NM_133732	4931406C07Rik	4.58755	2.34888	0.195637	0.0702022	-1.47859	1.27417	0	-inf	6.51294	0	NA	NA	Inactive in both
NM_172741	4931406P16Rik	1.34923	0.928496	0.91572	0.563513	-0.700457	14.6416	10.3199	-0.504643	15.9892	18.3135	0.0589454	NA	Inactive in both
NM_001033764	4931408C20Rik	8.12243	0.928496	0	0	0	0	0	0	#DIV/0!	#DIV/0!	#DIV/0!	NA	Exclusively pre-pro-B
NM_177676	4931409K22Rik	0.458755	0.27302	0.00521021	0.007894	0.599415	0	0	0	0	0	#DIV/0!	NA	Inactive in both
NM_028890	4931414P19Rik	8.23055	11.6327	0.806217	0.845654	0.0688999	4.92565	3.51023	-0.488749	6.10959	4.15091	-0.167869	NA	Active in both
NM_025737	4931417E11Rik	0	0	0	0	0	0	0	0	#DIV/0!	#DIV/0!	#DIV/0!	NA	Inactive in both
NM_027635	4931423N10Rik	0.458755	0.382455	0.159787	0.238112	0.575489	0	0.317325	inf	0	1.33267	#DIV/0!	NA	Inactive in both
NM_001166394	4931428F04Rik	19.5913	21.4084	0.832009	0.57299	-0.538089	0	0	0	0	0	#DIV/0!	NA	Active in both
NM_028888	4931428F04Rik	19.5913	21.4084	0.701363	0.515691	-0.443654	2.72795	1.01535	-1.42585	3.8895	1.96891	-0.295667	NA	Active in both
NM_001081121	4931429I11Rik	0	5.24267	0	0.0130315	0	0.0401588	17.0686	8.73142	#DIV/0!	1309.79	#DIV/0!	NA	Inactive in both
NM_183104	4931429L15Rik	0	0	0.00377181	0.0114294	1.59941	0	0	0	0	0	#DIV/0!	NA	Inactive in both
NM_027634	4931431F19Rik	0	0.819061	0.0328153	0	0	0	0	0	0	#DIV/0!	#DIV/0!	NA	Inactive in both
NM_176829	4931440F15Rik	7.25898	3.22209	0.210694	0.159611	-0.400585	0.00845655	0	-inf	0.0401367	0	NA	NA	Inactive in both
NM_001145300	4931440L10Rik	0.458755	0.27302	0	0.00781608	0	0.0284931	0	-inf	#DIV/0!	0	#DIV/0!	NA	Inactive in both
NM_172534	4932411E22Rik	0	0	0.00436609	0.00330753	-0.400585	0	0	0	0	0	#DIV/0!	NA	Inactive in both
NM_177705	4932411N23Rik	0	0.27302	0	0	0	0	0	0	#DIV/0!	#DIV/0!	#DIV/0!	NA	Inactive in both
NM_183113	4932414N04Rik	1.34923	0.546041	0.00899993	0.00734236	-0.29367	0	0	0	0	0	#DIV/0!	NA	Inactive in both
NM_001002775	4932416K20Rik	0.917509	0.382455	0	0	0	0	0.0512363	inf	#DIV/0!	#DIV/0!	#DIV/0!	NA	Inactive in both
NM_177841	4932418E24Rik	0.917509	3.71512	0.166964	0.00622052	-4.74636	1.74604	0	-inf	10.4576	0	NA	NA	Inactive in both
NM_001085511	4932429P05Rik	0	0.27302	0	0	0	0	0	0	#DIV/0!	#DIV/0!	#DIV/0!	NA	Inactive in both
NM_172679	4932438A13Rik	21.0487	34.0238	1.37057	1.18535	-0.209462	24.2026	24.6572	0.0268492	17.6588	20.8016	0.071136	NA	Active in both
NM_001163695	4932438H23Rik	0.458755	2.84077	0.00824537	0.00312314	-1.40059	7.97934e-06	0	-inf	0.000967736	0	NA	NA	Inactive in both
NM_028905	4932438H23Rik	0.458755	2.84077	0.00412268	0.00312314	-0.400585	0.28174	0	-inf	68.339	0	NA	NA	Inactive in both
NM_001101519	4932443I19Rik	0.458755	0.928496	0.0792774	0.0549455	-0.528909	0	0	0	0	0	#DIV/0!	NA	Inactive in both
NM_001256158	4933402D24Rik	0.458755	0.27302	0.0131019	0.0198507	0.599415	0	0.063224	inf	0	3.18497	#DIV/0!	NA	Inactive in both
NM_001199996	4933402E13Rik	0.458755	0.382455	0	0	0	0	0	0	#DIV/0!	#DIV/0!	#DIV/0!	NA	Inactive in both
NM_001199997	4933402E13Rik	0.458755	0	0.00730887	0	0	0	0	0	0	#DIV/0!	#DIV/0!	NA	Inactive in both
NM_177901	4933402J07Rik	0.458755	1.3651	0.00743863	0.00375676	-0.985548	0	0	0	0	0	#DIV/0!	NA	Inactive in both
NM_173409	4933402N03Rik	0	0.382455	0.023703	0.0059854	-1.98555	0.0218739	0	-inf	0.922834	0	NA	NA	Inactive in both
NM_001177510	4933402N22Rik	0.917509	0	0	0	0	0	0	0	#DIV/0!	#DIV/0!	#DIV/0!	NA	Inactive in both
NM_175368	4933402P03Rik	0	0	0	0	0	0	0	0	#DIV/0!	#DIV/0!	#DIV/0!	NA	Inactive in both
NM_001177389	4933403O08Rik	0.458755	1.03793	0	0.00988887	0	0	0	0	#DIV/0!	0	#DIV/0!	NA	Inactive in both
NM_027655	4933405L10Rik	10.4432	13.1603	0.0672134	0.0254588	-1.40059	0.0523009	0	-inf	0.778132	0	NA	NA	Active in both
NM_172901	4933405O20Rik	0.458755	0.27302	0	0.0354788	0	0.0258637	0	-inf	#DIV/0!	0	#DIV/0!	NA	Inactive in both
NM_028914	4933406J08Rik	0.458755	0.655476	0.012466	0.0165263	0.40677	0.0497763	0	-inf	3.99297	0	NA	NA	Inactive in both
NM_173771	4933406M09Rik	1.34923	0.27302	0	0.00941834	0	0	0	0	#DIV/0!	0	#DIV/0!	NA	Inactive in both
NM_177773	4933408B17Rik	0	0.655476	0.259765	0.892273	1.78028	0.303507	0.0701679	-2.11285	1.16839	0.0786395	-1.17195	NA	Inactive in both
NM_177651	4933409G03Rik	0	0.382455	0.0128916	0.00558058	-1.20794	0	0	0	0	0	#DIV/0!	NA	Inactive in both
NM_177880	4933411G11Rik	4.12879	10.9784	0.0338945	0.0237017	-0.516063	0.0506735	0	-inf	1.49503	0	NA	NA	Exclusively pro-B
NM_025752	4933411K16Rik	2.23971	0.382455	0	0.0339087	0	0	0.0702974	inf	#DIV/0!	2.07314	#DIV/0!	NA	Inactive in both
NM_025747	4933411K20Rik	0	0	1.01165	0.855785	-0.241387	37.4838	25.1826	-0.573837	37.0522	29.4263	-0.100078	NA	Inactive in both
NM_027668	4933412E24Rik	0	0	0	0	0	0	0	0	#DIV/0!	#DIV/0!	#DIV/0!	NA	Inactive in both
NM_027697	4933413G19Rik	1.80799	0.27302	0.631332	2.2582	1.83871	0	0.0904049	inf	0	0.040034	#DIV/0!	NA	Inactive in both
NM_025746	4933415F23Rik	2.67144	0.819061	0	0	0	0	0	0	#DIV/0!	#DIV/0!	#DIV/0!	NA	Inactive in both
NM_001161855	4933416C03Rik	0.458755	0.928496	0	0	0	0.00915669	0	-inf	#DIV/0!	#DIV/0!	#DIV/0!	NA	Inactive in both
NM_027700	4933416I08Rik	0	0.382455	0	0	0	0	0	0	#DIV/0!	#DIV/0!	#DIV/0!	NA	Inactive in both
NM_025750	4933417A18Rik	0	0	0.00653503	0.00495062	-0.400585	0	0	0	0	0	#DIV/0!	NA	Inactive in both
NM_027702	4933421I07Rik	0.458755	0.655476	0	0	0	0	0	0	#DIV/0!	#DIV/0!	#DIV/0!	NA	Inactive in both
NM_001033775	4933422H20Rik	0.890479	1.03793	0.0243566	0.0123009	-0.985548	0	0	0	0	0	#DIV/0!	NA	Inactive in both
NM_025751	4933425L06Rik	0.917509	1.20152	0.00632461	0.00479122	-0.400585	0	0	0	0	0	#DIV/0!	NA	Inactive in both
NM_001242419	4933426M11Rik	18.6197	31.0194	1.02501	0.498724	-1.03932	0.00013097	0.000144652	0.143355	0.000127775	0.000290044	0.356019	NA	Active in both
NM_178682	4933426M11Rik	18.6197	31.0194	1.06945	0.470842	-1.18356	9.30672	8.22645	-0.178004	8.70233	17.4718	0.302702	NA	Active in both
NM_175017	4933427D06Rik	0.890479	0.655476	0.00900814	0	0	0	0	0	0	#DIV/0!	#DIV/0!	NA	Inactive in both
NM_028963	4933427D14Rik	0	0	1.22048	1.24755	0.0316495	9.35941	14.5926	0.640745	7.66865	11.697	0.183357	NA	Inactive in both
NM_028955	4933427G17Rik	18.5927	18.9512	0.0427406	0.0338499	-0.336455	0	0.0283458	inf	0	0.837397	#DIV/0!	NA	Active in both
NM_177607	4933430I17Rik	33.7046	33.6989	0.0443475	0.0692907	0.643809	0.660559	0.223394	-1.5641	14.8951	3.22401	-0.664646	NA	Active in both
NM_028961	4933433C11Rik	0	1.69341	0	0.0458553	0	0	0.137664	inf	#DIV/0!	3.00214	#DIV/0!	NA	Inactive in both
NM_025762	4933434E20Rik	22.1816	17.9697	1.58224	1.07531	-0.557214	24.7589	18.1378	-0.448944	15.648	16.8675	0.0325913	NA	Active in both
NM_027500	4933434E20Rik	22.1816	17.9697	0.998092	0.748544	-0.415085	11.5678	11.0042	-0.0720601	11.5899	14.7008	0.103261	NA	Active in both
NM_026233	4933434I20Rik	0	1.31095	0.0709597	0.165874	1.22502	0	0	0	0	0	#DIV/0!	NA	Inactive in both
NM_025763	4933436I01Rik	0	0	0	0	0	0	0	0	#DIV/0!	#DIV/0!	#DIV/0!	NA	Inactive in both
NM_207657	5031410I06Rik	1.37626	1.31095	0.00943435	0.014294	0.599415	0.0283488	0	-inf	3.00485	0	NA	NA	Inactive in both
NM_198642	5031414D18Rik	18.5386	29.7638	1.41203	0.694907	-1.02288	4.96971	2.20264	-1.17393	3.51954	3.16969	-0.0454688	NA	Active in both
NM_001033273	5031439G07Rik	12.764	20.2611	3.07525	1.10411	-1.47781	34.6824	12.5885	-1.46209	11.2779	11.4015	0.00473132	NA	Active in both
NM_138654	5033411D12Rik	24.0167	30.6934	0.015953	0.0144682	-0.140942	2.22891	0.112831	-4.3041	139.718	7.79856	-1.25324	NA	Active in both
NM_001033304	5330417C22Rik	2.75253	0.928496	0.0151871	0.0151382	-0.00465669	0	0	0	0	0	#DIV/0!	NA	Inactive in both
NM_001244628	5430401F13Rik	0.890479	0.655476	0.0188206	0.0380201	1.01445	0	0	0	0	0	#DIV/0!	NA	Inactive in both
NM_027768	5430402E10Rik	0.458755	0	0	0.018005	0	0	0	0	#DIV/0!	0	#DIV/0!	NA	Inactive in both
NM_175166	5430419D17Rik	0.890479	0.27302	0.00901196	0.0105508	0.227446	0	0.0233284	inf	0	2.21105	#DIV/0!	NA	Inactive in both
NM_001201323	5430421N21Rik	0.917509	1.42039	0	0.0074426	0	0	0	0	#DIV/0!	0	#DIV/0!	NA	Inactive in both
NM_027780	5430425J12Rik	0.458755	0.382455	0.00625163	0.142078	4.50631	0	0	0	0	0	#DIV/0!	NA	Inactive in both
NM_001163539	5430427O19Rik	12.71	10.6501	1.36192	0.90863	-0.583872	34.2126	4.02175	-3.08863	25.121	4.42617	-0.754008	NA	Active in both
NM_145509	5430435G22Rik	11.8465	1.14737	0.154434	0.0306862	-2.33132	2.51158	0.254606	-3.30226	16.2632	8.29708	-0.29228	NA	Exclusively pre-pro-B
NM_027784	5530400C23Rik	0.917509	0.27302	0	0	0	0	0	0	#DIV/0!	#DIV/0!	#DIV/0!	NA	Inactive in both
NM_001013755	5730409E04Rik	0.917509	4.26116	0	0.0105149	0	0.0128492	0.0136025	0.0821984	#DIV/0!	1.29365	#DIV/0!	NA	Inactive in both
NM_001145950	5730409E04Rik	0.917509	4.26116	0	0.0105149	0	0.0128113	0.0135505	0.0809229	#DIV/0!	1.2887	#DIV/0!	NA	Inactive in both
NM_027472	5730455P16Rik	29.5487	36.9751	1.61749	1.92475	0.250911	10.6112	10.0009	-0.085463	6.56027	5.19594	-0.101257	NA	Active in both
NM_001033157	5730507C01Rik	0.458755	3.11379	0.0483665	0.12366	1.3543	0	0.0410429	inf	0	0.331901	#DIV/0!	NA	Inactive in both
NM_001201330	5730507C01Rik	0.458755	3.11379	0.0423206	0.17404	2.03999	0	8.36426e-05	inf	0	0.000480593	#DIV/0!	NA	Inactive in both
NM_027482	5730508B09Rik	8.55415	17.5297	0.014126	0.499388	5.14374	4.81721	2.28229	-1.07772	341.017	4.57017	-1.87284	NA	Active in both
NM_028872	5730559C18Rik	26.8233	15.3467	0.045313	0.00686538	-2.72251	2.55678	0	-inf	56.4249	0	NA	NA	Active in both
NM_178243	5830403L16Rik	0	1.85699	0	0.028722	0	0	0	0	#DIV/0!	0	#DIV/0!	NA	Inactive in both
NM_001128145	5830411N06Rik	1.83502	0.819061	0.00957206	0.00181283	-2.40059	112.212	0.432174	-8.02039	11722.9	238.397	-1.69173	NA	Inactive in both
NM_001128146	5830411N06Rik	1.83502	0.819061	0	0.00181273	0	1.08226	5.00703e-06	-17.7217	#DIV/0!	0.00276216	#DIV/0!	-1.45646	Inactive in both
NM_175533	5830411N06Rik	1.83502	1.09208	0.00498283	0.00188737	-1.40059	41.413	0.224362	-7.52811	8311.14	118.875	-1.84457	NA	Inactive in both
NM_029086	5830415F09Rik	52.1359	58.5483	1.28956	1.04178	-0.307828	5.43452	2.53036	-1.10281	4.21423	2.42887	-0.239313	NA	Active in both
NM_176976	5830418K08Rik	26.3104	25.832	3.80633	4.68146	0.298557	17.5403	34.2642	0.96603	4.60819	7.31913	0.200929	NA	Active in both
NM_001252661	5830473C10Rik	0	0	0.00512645	0.00258903	-0.985548	0	0	0	0	0	#DIV/0!	NA	Inactive in both
NM_176921	6030419C18Rik	4.10176	1.74756	0.00562928	0.00426446	-0.400585	0.284474	0.0829295	-1.77834	50.5347	19.4466	-0.414745	NA	Inactive in both
NM_001166360	6030458C11Rik	24.0437	37.9566	0.712315	0.669522	-0.0893837	13.2064	9.42949	-0.485991	18.5401	14.0839	-0.119389	NA	Active in both
NM_029998	6030458C11Rik	24.0437	37.9566	1.5258	1.49889	-0.025676	20.6018	15.6332	-0.398152	13.5023	10.4299	-0.112128	NA	Active in both
NM_029964	6030468B19Rik	3.21128	3.4421	0.0584922	0.0147703	-1.98555	0.192969	0	-inf	3.29906	0	NA	NA	Inactive in both
NM_183126	6030498E09Rik	0.917509	2.13001	0.00990634	0.0865526	3.12715	0	0	0	0	0	#DIV/0!	NA	Inactive in both
NM_001081227	6330403A02Rik	6.3685	7.59269	0.0294345	0.0074327	-1.98555	3.04854	0.0167558	-7.50731	103.57	2.25434	-1.66222	NA	Inactive in both
NM_134022	6330403K07Rik	1.37626	1.42039	0	0	0	0.197431	0	-inf	#DIV/0!	#DIV/0!	#DIV/0!	NA	Inactive in both
NM_001267796	6330403M23Rik	0.458755	0.27302	0.591605	0.655019	0.146902	4.34024	9.14117	1.0746	7.33638	13.9556	0.279266	NA	Inactive in both
NM_177312	6330408A02Rik	32.76	35.0617	0.374578	1.13505	1.59941	0.561942	1.39736	1.31421	1.5002	1.2311	-0.085855	NA	Active in both
NM_027529	6330409D20Rik	0	0	0.0373452	0.0113164	-1.72251	0.222737	0	-inf	5.96427	0	NA	NA	Inactive in both
NM_144905	6330416G13Rik	5.01927	3.27738	0.639308	0.696308	0.123213	6.381	3.96604	-0.686082	9.9811	5.69581	-0.243623	NA	Inactive in both
NM_001033465	6430531B16Rik	0.458755	2.78549	0.116616	0.0441712	-1.40059	0	0	0	0	0	#DIV/0!	NA	Inactive in both
NM_001163760	6430548M08Rik	2.75253	3.8787	0.166168	0.00466226	-5.15547	0	0	0	0	0	#DIV/0!	NA	Inactive in both
NM_001163761	6430548M08Rik	2.75253	6.82778	0.153233	0.00650056	-4.55901	0.870209	0	-inf	5.67901	0	NA	NA	Inactive in both
NM_001163762	6430548M08Rik	2.75253	6.82778	0.136519	0.010577	-3.69009	0.387121	0.0126051	-4.94071	2.83566	1.19174	-0.376472	NA	Inactive in both
NM_172286	6430548M08Rik	2.75253	6.82778	0.159362	0.00650056	-4.6156	0	0	0	0	0	#DIV/0!	NA	Inactive in both
NM_001145351	6430550D23Rik	0	0.27302	0.0472096	0	0	0	0	0	0	#DIV/0!	#DIV/0!	NA	Inactive in both
NM_001145352	6430550D23Rik	9.55276	18.0769	0.0582576	0.0126095	-2.20794	0.533606	0.639994	0.262283	9.15943	50.7551	0.743611	NA	Active in both
NM_175486	6430571L13Rik	10.875	19.4973	0.110942	0.856203	2.94814	0.179059	0.073421	-1.28617	1.61398	0.0857519	-1.27466	NA	Active in both
NM_176952	6430573F11Rik	0.917509	1.20152	0.00263234	0.00598238	1.18438	0	0	0	0	0	#DIV/0!	NA	Inactive in both
NM_173381	6720489N17Rik	5.451	11.9599	0.580649	0.57677	-0.00967066	1.05783	0.0619568	-4.0937	1.82181	0.10742	-1.22942	NA	Exclusively pro-B
NM_177656	6820408C15Rik	0	1.3651	0.00872732	0.0561968	2.68688	0	0	0	0	0	#DIV/0!	NA	Inactive in both
NM_001033983	7420426K07Rik	0.458755	0.27302	0	0	0	0	0	0	#DIV/0!	#DIV/0!	#DIV/0!	NA	Inactive in both
NM_001177581	7420461P10Rik	0.458755	0.27302	0.00571287	0.0173111	1.59941	0	0	0	0	0	#DIV/0!	NA	Inactive in both
NM_001256072	7530416G11Rik	0.458755	0.382455	0.00597695	0.00905568	0.599415	0	0	0	0	0	#DIV/0!	NA	Inactive in both
NM_030135	8030411F24Rik	0.458755	0.382455	0.0159649	0.0120942	-0.400585	0	0	0	0	0	#DIV/0!	NA	Inactive in both
NM_029873	8030423J24Rik	0	1.03793	0	0	0	0	0	0	#DIV/0!	#DIV/0!	#DIV/0!	NA	Inactive in both
NM_178670	8030462N17Rik	21.804	31.5124	1.41065	2.08137	0.561177	13.5606	14.4062	0.0872639	9.61303	6.92149	-0.14266	NA	Active in both
NM_001166580	8430408G22Rik	8.23055	1.03793	1.13017	0	0	2.0993	0.0265566	-6.3047	1.8575	#DIV/0!	#DIV/0!	NA	Exclusively pre-pro-B
NM_145980	8430408G22Rik	8.23055	1.03793	1.33302	0.0219529	-5.92415	10.2681	0.0265261	-8.59654	7.70286	1.20832	-0.804471	NA	Exclusively pre-pro-B
NM_173737	8430410A17Rik	7.31304	24.6858	0.4266	1.9705	2.20761	3.42662	7.55653	1.14094	8.0324	3.83482	-0.3211	NA	Exclusively pro-B
NM_028982	8430419L09Rik	25.447	33.0423	0.398352	0.614721	0.625887	5.17655	0.0946472	-5.77329	12.9949	0.153968	-1.92634	NA	Active in both
NM_001001986	8430427H17Rik	7.28601	11.0325	0.904595	0.136029	-2.73336	6.42538	0.139054	-5.53006	7.10304	1.02224	-0.841892	NA	Exclusively pro-B
NM_001134300	8430427H17Rik	10.3621	13.4908	2.10738	0.438956	-2.2633	4.53833	0.0487552	-6.54046	2.15354	0.111071	-1.28755	NA	Active in both
NM_001123370	9030025P20Rik	15.5166	51.0661	0.986474	0.956549	-0.0444416	0.5637	3.01497	2.41914	0.571429	3.15192	0.741613	NA	Active in both
NM_145448	9030617O03Rik	13.2769	22.285	1.1296	0.312005	-1.85617	9.23817	6.78328	-0.445624	8.17828	21.7409	0.424616	0.228699	Active in both
NM_001039720	9030619P08Rik	4.53349	1.20152	0.118769	0	0	3.70245	0	-inf	31.1735	#DIV/0!	#DIV/0!	NA	Inactive in both
NM_001256489	9030624G23Rik	1.80799	3.82228	0.0603116	0.259198	2.10355	0	0.104669	inf	0	0.403819	#DIV/0!	NA	Inactive in both
NM_027815	9030624J02Rik	17.54	15.8927	1.55813	0.575869	-1.43601	25.9803	14.243	-0.867164	16.674	24.7331	0.171239	NA	Active in both
NM_027834	9130008F23Rik	5.50506	24.7952	0	0.112285	0	0	0	0	#DIV/0!	0	#DIV/0!	NA	Exclusively pro-B
NM_198296	9130011E15Rik	23.2884	25.2871	0.641201	0.530787	-0.272644	8.9065	4.62985	-0.943893	13.8903	8.72261	-0.202066	-0.228429	Active in both
NM_030226	9130019O22Rik	16.7847	29.3283	1.8275	0.726097	-1.33164	0.52199	1.21556	1.21952	0.28563	1.6741	0.767977	NA	Active in both
NM_177001	9130023H24Rik	39.5873	34.844	2.48669	1.44601	-0.782148	7.87556	7.64072	-0.0436734	3.16709	5.284	0.222303	NA	Active in both
NM_001101461	9130204L05Rik	0	0.27302	0	0	0	0	0	0	#DIV/0!	#DIV/0!	#DIV/0!	NA	Inactive in both
NM_029418	9130401M01Rik	23.2613	33.8049	0.698924	0.644057	-0.117946	10.9935	8.11499	-0.437986	15.7292	12.5998	-0.0963426	NA	Active in both
NM_001033819	9130409I23Rik	0.458755	1.31095	0.00664936	0	0	0.0856219	0	-inf	12.8767	#DIV/0!	#DIV/0!	NA	Inactive in both
NM_029960	9230104L09Rik	0.458755	1.03793	0.0148567	0.0225094	0.599415	0	0	0	0	0	#DIV/0!	NA	Inactive in both
NM_199017	9230110C19Rik	2.26674	15.2373	0.011859	0.141494	3.57669	0.0696431	4.8577	6.12415	5.87262	34.3314	0.76686	NA	Exclusively pro-B
NM_029863	9230110F15Rik	0	0.382455	0	0	0	0	0	0	#DIV/0!	#DIV/0!	#DIV/0!	NA	Inactive in both
NM_030062	9230112D13Rik	0	0.382455	0.0224345	0.00424883	-2.40059	0	0.136873	inf	0	32.2143	#DIV/0!	NA	Inactive in both
NM_001162537	9330159F19Rik	0	0.27302	0	0.00248242	0	0	0	0	#DIV/0!	0	#DIV/0!	NA	Inactive in both
NM_172706	9330182L06Rik	5.39693	31.4628	0.00818498	0.0726349	3.14961	0.0275777	6.89013	7.96488	3.3693	94.8598	1.44954	NA	Exclusively pro-B
NM_001256056	9330182O14Rik	0.458755	1.31095	0.0120242	0.00303631	-1.98555	0.0384465	0	-inf	3.19743	0	NA	NA	Inactive in both
NM_198662	9430007A20Rik	0.458755	0.655476	0.0131578	0.00996771	-0.400585	0	0	0	0	0	#DIV/0!	NA	Inactive in both
NM_145557	9430015G10Rik	19.5643	31.5113	0.621072	0.734631	0.242258	8.63293	17.917	1.05341	13.9	24.3891	0.24418	NA	Active in both
NM_177205	9430015G10Rik	19.5643	31.5113	0.610176	0.726376	0.251491	0.55019	2.85376	2.37486	0.90169	3.92876	0.639198	NA	Active in both
NM_001081181	9430016H08Rik	42.9067	48.7173	1.06616	1.15093	0.110377	20.423	24.34	0.253139	19.1557	21.1481	0.0429744	NA	Active in both
NM_001081963	9430020K01Rik	4.53349	18.078	0.00392421	0.357725	6.51031	0.0289087	0.202786	2.81039	7.36676	0.566876	-1.11379	NA	Exclusively pro-B
NM_026566	9430023L20Rik	42.8797	58.8224	1.91893	2.24139	0.224098	16.4611	21.4712	0.383346	8.57829	9.57939	0.0479374	NA	Active in both
NM_029886	9430038I01Rik	43.1222	55.1016	0.436626	0.270013	-0.693367	7.61673	4.51319	-0.755024	17.4445	16.7147	-0.0185606	NA	Active in both
NM_001256161	9430069I07Rik	0.917509	1.03793	0.00710838	0.0107699	0.599415	0	0.0992391	inf	0	9.21447	#DIV/0!	NA	Inactive in both
NM_023865	9530002B09Rik	0	0.382455	0.00394975	0.00299213	-0.400585	0	0	0	0	0	#DIV/0!	NA	Inactive in both
NM_029906	9530003J23Rik	0	0.764911	0.0381681	0.00963808	-1.98555	0	0	0	0	0	#DIV/0!	NA	Inactive in both
NM_001164655	9530053A07Rik	1.37626	0.382455	0.030161	0.0134403	-1.16612	0.0151255	0	-inf	0.501491	0	NA	NA	Inactive in both
NM_153117	9530068E07Rik	34.0282	40.4115	2.45312	2.67357	0.12415	38.8888	27.6489	-0.492133	15.8528	10.3416	-0.185519	NA	Active in both
NM_026739	9530077C05Rik	15.4895	33.9143	0.10798	0.440576	2.02862	2.02091	47.6099	4.55818	18.7155	108.063	0.761475	NA	Active in both
NM_177003	9630033F20Rik	24.799	26.2686	0.302811	0.536551	0.825296	2.26369	1.87371	-0.27278	7.47558	3.49214	-0.330553	0.521136	Active in both
NM_001164663	9830001H06Rik	13.6275	16.7118	0.798182	0.133909	-2.57546	5.35767	0.24676	-4.44043	6.71234	1.84274	-0.561411	NA	Active in both
NM_001177896	9830107B12Rik	0.458755	1.31095	0.00302904	0.00917859	1.59941	0	0	0	0	0	#DIV/0!	NA	Inactive in both
NM_001177897	9830107B12Rik	0.458755	1.31095	0	0.00917859	0	0	0	0	#DIV/0!	0	#DIV/0!	NA	Inactive in both
NM_177824	9830107B12Rik	0.458755	1.31095	0.00302904	0.0045893	0.599415	0	0	0	0	0	#DIV/0!	NA	Inactive in both
NM_001242388	9830147E19Rik	4.50645	7.04438	0.123225	0.389194	1.6592	0.624717	0.128576	-2.28058	5.06973	0.330365	-1.18599	NA	Inactive in both
NM_001004155	9930012K11Rik	19.4291	24.3586	0.442833	0.121142	-1.87007	2.04331	0.00410208	-8.96034	4.61417	0.0338619	-2.13438	NA	Active in both
NM_001112735	9930012K11Rik	19.4291	24.3586	0.381329	0.139779	-1.44789	0.0225827	1.67601	6.21367	0.0592211	11.9905	2.30636	NA	Active in both
NM_030728	9930013L23Rik	0	3.11379	0.0110198	0.00896639	-0.297492	0	0	0	0	0	#DIV/0!	NA	Inactive in both
NM_172836	9930021J03Rik	26.2564	43.0357	1.38963	1.50751	0.117466	17.3051	15.095	-0.19712	12.453	10.0132	-0.0947018	NA	Active in both
NM_177573	9930104L06Rik	18.9163	23.9186	0.691838	0.430512	-0.684378	3.93018	3.86728	-0.0232746	5.68078	8.98297	0.199012	NA	Active in both
NM_001114679	9930111J21Rik1	5.96381	15.5644	1.94365	0.66759	-1.54174	7.77225	0.639618	-3.60305	3.99879	0.9581	-0.620518	NA	Exclusively pro-B
NM_173434	9930111J21Rik2	5.50506	14.4723	0.82647	0.251836	-1.71448	0.418843	0.0768425	-2.44643	0.506786	0.305129	-0.220341	NA	Exclusively pro-B
NM_015770	a	0.458755	1.03793	0.0200978	0.0634379	1.65831	0	0	0	0	0	#DIV/0!	NA	Inactive in both
NM_001160359	A130010J15Rik	12.737	16.4929	0.235752	0.256729	0.122977	0	0	0	0	0	#DIV/0!	NA	Active in both
NM_001160360	A130010J15Rik	9.4987	16.1646	0.186808	0.163289	-0.194134	4.78522	5.10419	0.0930953	25.6157	31.2587	0.0864652	NA	Active in both
NM_181048	A130010J15Rik	12.737	16.4929	0.16208	0.323702	0.997964	1.4592	3.45262	1.24251	9.00298	10.666	0.0736169	NA	Active in both
NM_001081067	A1bg	0	0.27302	0	0	0	0	0	0	#DIV/0!	#DIV/0!	#DIV/0!	NA	Inactive in both
NM_001081074	A1cf	0	0.655476	0.00933117	0.017083	0.872433	0	0	0	0	0	#DIV/0!	NA	Inactive in both
NM_001033375	A230046K03Rik	17.6752	29.2741	3.38303	4.20323	0.313185	55.6912	51.4793	-0.113458	16.4619	12.2476	-0.128432	0.695793	Active in both
NM_175687	A230050P20Rik	15.8131	20.3705	0	2.38956	0	6.00418	5.79405	-0.0513957	#DIV/0!	2.42474	#DIV/0!	NA	Active in both
NM_001101503	A230065H16Rik	0.917509	0.928496	0	0	0	0	0	0	#DIV/0!	#DIV/0!	#DIV/0!	NA	Inactive in both
NM_175628	A2m	0	0.27302	0.00291228	0.0011031	-1.40059	0	0	0	0	0	#DIV/0!	NA	Inactive in both
NM_172447	A330021E22Rik	0.458755	0.546041	0.00677939	0.00570637	-0.248582	0	0	0	0	0	#DIV/0!	NA	Inactive in both
NM_001145192	A330050F15Rik	3.18425	1.80284	0.00251303	0.00285562	0.184377	0	0	0	0	0	#DIV/0!	NA	Inactive in both
NM_198665	A330070K13Rik	0	0.546041	0	0	0	0	0	0	#DIV/0!	#DIV/0!	#DIV/0!	NA	Inactive in both
NM_001009819	A3galt2	0	0	0.0187362	0.217636	3.53801	0	0.0148209	inf	0	0.0680995	#DIV/0!	NA	Inactive in both
NM_001163019	A430005L14Rik	12.71	9.94044	0.963125	0.374942	-1.36106	0	0.53083	inf	0	1.41577	#DIV/0!	NA	Active in both
NM_175287	A430005L14Rik	12.71	9.94044	0.856111	0.334407	-1.35619	17.1708	4.8306	-1.82968	20.0567	14.4453	-0.142535	NA	Active in both
NM_183025	A430033K04Rik	30.3581	32.6045	0.787257	0.678711	-0.214038	11.406	0.0914039	-6.96333	14.4883	0.134673	-2.03174	NA	Active in both
NM_001033378	A430078G23Rik	18.6468	28.1279	2.40912	1.74002	-0.469397	12.6468	3.73159	-1.76091	5.24956	2.14456	-0.388784	NA	Active in both
NM_001001982	A430105I19Rik	4.96521	1.14737	0.485954	0.0111556	-5.44498	0.1854	0.0445299	-2.05779	0.381518	3.99171	1.01964	NA	Inactive in both
NM_001205242	A430107P09Rik	0.458755	2.07586	0.0523457	0.753436	3.84734	0.713784	1.54924	1.118	13.636	2.05623	-0.821613	NA	Inactive in both
NM_001004150	A4galt	2.26674	2.84077	0.0050062	0.00189623	-1.40059	0.225351	0	-inf	45.0144	0	NA	NA	Inactive in both
NM_001170954	A4galt	2.26674	2.45832	0.0100296	0.00759794	-0.400585	6.42466e-05	0	-inf	0.00640569	0	NA	NA	Inactive in both
NM_001077424	A4gnt	0	0.655476	0	0.0144454	0	0	0	0	#DIV/0!	0	#DIV/0!	NA	Inactive in both
NM_177039	A530016L24Rik	0	1.03793	0	0.00453303	0	0	0	0	#DIV/0!	0	#DIV/0!	NA	Inactive in both
NM_213615	A530032D15Rik	3.18425	4.15059	0.285899	0.0875084	-1.70801	1.27004	0.0841686	-3.91545	4.44226	0.961835	-0.664504	NA	Inactive in both
NM_183146	A530054K11Rik	50.5696	46.911	1.35374	1.38721	0.0352337	13.0466	7.86326	-0.730473	9.63746	5.66841	-0.230501	NA	Active in both
NM_001113556	A530064D06Rik	2.75253	1.03793	0.00408216	0.00618489	0.599415	0	0	0	0	0	#DIV/0!	NA	Inactive in both
NM_178796	A530064D06Rik	2.75253	1.03793	0.00408216	0.00618489	0.599415	0	0	0	0	0	#DIV/0!	NA	Inactive in both
NM_175688	A530099J19Rik	1.80799	1.47454	0.147287	0	0	0.0187736	0	-inf	0.127463	#DIV/0!	#DIV/0!	NA	Inactive in both
NM_177055	A630001G21Rik	27.282	22.0639	3.46891	4.69124	0.435488	20.6491	36.5068	0.822084	5.95262	7.78191	0.116378	NA	Active in both
NM_170757	A630007B06Rik	0	0.764911	1.19232	1.19805	0.00691846	16.0217	11.9644	-0.421282	13.4374	9.98652	-0.1289	NA	Inactive in both
NM_001251843	A630023A22Rik	0	1.58397	0.00121472	0.000920215	-0.400585	0	0	0	0	0	#DIV/0!	NA	Inactive in both
NM_001122595	A630033H20Rik	1.83502	2.13001	0.0543999	0.249227	2.19578	0.249897	2.28648	3.19373	4.5937	9.1743	0.30041	NA	Inactive in both
NM_001122596	A630033H20Rik	2.23971	0.819061	0.0430997	0.243917	2.50064	1.40484	12.5145	3.15513	32.5951	51.3065	0.19702	NA	Inactive in both
NM_175442	A630033H20Rik	2.75253	4.80607	0.0651954	0.252871	1.95556	9.50753	3.94061	-1.27065	145.831	15.5835	-0.971186	NA	Inactive in both
NM_001142969	A630073D07Rik	2.67144	0.27302	0	0	0	0	0	0	#DIV/0!	#DIV/0!	#DIV/0!	NA	Inactive in both
NM_001256174	A630076J17Rik	2.67144	3.8787	0	0	0	0.0566592	0.413193	2.86643	#DIV/0!	#DIV/0!	#DIV/0!	NA	Inactive in both
NM_001033325	A630095E13Rik	0	0.764911	0	0	0	0	0	0	#DIV/0!	#DIV/0!	#DIV/0!	NA	Inactive in both
NM_001243090	A630095N17Rik	1.37626	0.382455	0	0.00395917	0	0	0	0	#DIV/0!	0	#DIV/0!	NA	Inactive in both
NM_001243091	A630095N17Rik	4.96521	2.73134	0.0352304	0	0	1.03764	0	-inf	29.453	#DIV/0!	#DIV/0!	NA	Inactive in both
NM_172505	A730008H23Rik	73.885	178.863	2.68476	5.50071	1.03482	23.7144	52.4715	1.14577	8.83296	9.53905	0.0333986	NA	Active in both
NM_001167925	A730017C20Rik	2.69847	0.382455	0	0.00325831	0	0	0	0	#DIV/0!	0	#DIV/0!	NA	Inactive in both
NM_173759	A730017C20Rik	2.69847	0.382455	0.00430111	0	0	0	0	0	0	#DIV/0!	#DIV/0!	NA	Inactive in both
NM_001007574	A830010M20Rik	2.29377	4.47889	0.237089	0.304691	0.361915	2.44143	4.47243	0.873329	10.2975	14.6786	0.153952	NA	Inactive in both
NM_001168557	A830010M20Rik	2.75253	4.64248	0.28007	0.424334	0.599415	0	0	0	0	0	#DIV/0!	NA	Inactive in both
NM_001160369	A830018L16Rik	0.458755	0	0.0055812	0.00532733	-0.0671616	0	0	0	0	0	#DIV/0!	NA	Inactive in both
NM_001160370	A830018L16Rik	0.458755	0	0.00367474	0.00202458	-0.860017	0	0	0	0	0	#DIV/0!	NA	Inactive in both
NM_001160371	A830018L16Rik	0.458755	0	0.00233847	0.00101229	-1.20794	0	0	0	0	0	#DIV/0!	NA	Inactive in both
NM_177173	A830018L16Rik	0.458755	0	0.00569282	0.00532733	-0.0957308	0	0	0	0	0	#DIV/0!	NA	Inactive in both
NM_001033472	A830080D01Rik	10.929	15.2373	1.32657	1.39261	0.070091	9.6606	16.1264	0.739241	7.28238	11.58	0.201434	NA	Active in both
NM_029982	A930009A15Rik	6.71914	1.96643	0.0150878	0.00380994	-1.98555	0	0	0	0	0	#DIV/0!	NA	Inactive in both
NM_026634	A930018P22Rik	4.07473	10.2687	0	0	0	0	0	0	#DIV/0!	#DIV/0!	#DIV/0!	NA	Exclusively pro-B
NM_001272033	AA414768	1.83502	7.81156	0.413308	0.825451	0.997964	0.0618861	0.852474	3.78397	0.149734	1.03274	0.838671	NA	Inactive in both
NM_001004178	AA415398	3.67004	1.85699	0.133552	0.196724	0.558773	1.14935	0.52283	-1.1364	8.606	2.65768	-0.510299	NA	Inactive in both
NM_001004174	AA467197	2.7255	11.1961	0.314534	0.387197	0.299854	17.7113	0	-inf	56.3097	0	NA	NA	Exclusively pro-B
NM_178894	AA792892	0.917509	0.382455	0	0.0135829	0	0	0	0	#DIV/0!	0	#DIV/0!	NA	Inactive in both
NM_177604	AA986860	0.917509	0.928496	0.119004	0.31553	1.40677	0.196743	0.019504	-3.33447	1.65325	0.0618134	-1.42726	NA	Inactive in both
NM_001163246	AA987161	37.509	14.5806	1.16949	1.34064	0.197044	13.5764	11.5777	-0.229749	11.6088	8.63593	-0.128478	NA	Active in both
NM_153416	Aaas	15.8942	34.5145	2.13494	1.41611	-0.592263	19.3979	26.7634	0.464359	9.08592	18.8992	0.318076	NA	Active in both
NM_030210	Aacs	20.8324	35.6066	1.05093	1.68378	0.680033	8.31906	11.4701	0.463383	7.91589	6.81212	-0.0652174	0.252672	Active in both
NM_023383	Aadac	0.458755	0.764911	0	0.00567576	0	0.103925	0	-inf	#DIV/0!	0	#DIV/0!	NA	Inactive in both
NM_001128091	Aadacl2	0	0	0.00335743	0.00254343	-0.400585	0	0.142312	inf	0	55.9529	#DIV/0!	NA	Inactive in both
NM_001085503	Aadacl3	3.56191	0.27302	0	0	0	0	0	0	#DIV/0!	#DIV/0!	#DIV/0!	NA	Inactive in both
NM_011834	Aadat	1.37626	4.47889	0.011098	0.00720627	-0.622978	0	0	0	0	0	#DIV/0!	NA	Inactive in both
NM_025370	Aaed1	18.1339	23.7573	1.01838	0.120614	-3.07781	41.0997	3.50703	-3.55081	40.3578	29.0764	-0.142387	NA	Active in both
NM_025857	Aagab	29.0359	40.2514	4.763	1.38153	-1.7856	71.3388	23.4022	-1.60804	14.9777	16.9393	0.0534497	NA	Active in both
NM_001040106	Aak1	45.3349	44.5655	0.349634	0.4741	0.439346	2.78534	4.85879	0.802744	7.96645	10.2485	0.109394	NA	Active in both
NM_177762	Aak1	45.3349	44.5655	0.340658	0.489553	0.523139	6.23632	4.15653	-0.585314	18.3067	8.49046	-0.333678	NA	Active in both
NM_001177945	Aamdc	28.7394	41.181	0.202103	0.0846956	-1.25473	7.19902	2.32003	-1.63366	35.6205	27.3926	-0.114067	NA	Active in both
NM_001177946	Aamdc	28.7394	41.181	0.230054	0.100983	-1.18786	0.109371	0	-inf	0.475415	0	NA	NA	Active in both
NM_001177947	Aamdc	28.7394	41.181	0.210704	0.0895819	-1.23394	7.09201	0	-inf	33.6587	0	NA	NA	Active in both
NM_183251	Aamdc	28.7394	41.181	0.210704	0.0798094	-1.40059	12.0608	8.49705	-0.505291	57.2406	106.467	0.26951	-0.356263	Active in both
NM_001190444	Aamp	12.2783	20.6988	1.06245	0.465461	-1.19066	6.45256	0	-inf	6.07329	0	NA	NA	Active in both
NM_146110	Aamp	12.2783	20.6988	0.832039	0.387884	-1.10103	32.6936	33.8203	0.0488798	39.2934	87.1918	0.346156	NA	Active in both
NM_009591	Aanat	4.07473	2.67719	0	0.0356831	0	0	0	0	#DIV/0!	0	#DIV/0!	NA	Inactive in both
NM_001164818	Aar2	36.0524	39.6478	0.59202	0.550615	-0.104601	0.669864	2.34834	1.8097	1.13149	4.26494	0.576262	NA	Active in both
NM_026661	Aar2	36.0524	39.6478	0.512888	0.568377	0.148204	5.21424	2.82596	-0.883718	10.1664	4.97198	-0.310639	NA	Active in both
NM_175503	Aard	0	0.655476	0.033493	0.00845756	-1.98555	0	0	0	0	0	#DIV/0!	NA	Inactive in both
NM_146217	Aars	32.6789	41.3434	2.67224	5.05261	0.918976	18.2396	29.0528	0.671605	6.82557	5.75006	-0.0744666	0.146689	Active in both
NM_198608	Aars2	19.996	26.9794	0.904624	0.922778	0.028666	3.17117	4.21389	0.410137	3.50551	4.56653	0.114834	NA	Active in both
NM_144829	Aarsd1	31.4108	42.9274	1.22532	1.95513	0.674112	17.589	36.4657	1.05187	14.3547	18.6513	0.113715	0.043716	Active in both
NM_173765	Aasdh	34.2444	38.3402	1.02185	1.17561	0.202225	9.41176	9.56746	0.0236714	9.21052	8.13831	-0.05375	NA	Active in both
NM_026276	Aasdhppt	32.1932	36.9198	1.26256	1.65118	0.387141	26.2399	18.7438	-0.485352	20.783	11.3518	-0.262646	NA	Active in both
NM_013930	Aass	1.80799	3.33266	0.0103118	0.0101552	-0.0220737	0	0	0	0	0	#DIV/0!	NA	Inactive in both
NM_019816	Aatf	34.1904	36.1008	1.84299	1.90452	0.047379	23.177	15.8447	-0.548697	12.5758	8.31952	-0.179436	0.0720797	Active in both
NM_001198785	Aatk	0.890479	1.96643	0.105493	0.00715669	-3.88171	2.54516e-05	0	-inf	0.000241263	0	NA	NA	Inactive in both
NM_001198787	Aatk	4.58755	2.84077	0.121912	0.00551371	-4.46667	1.18817	0	-inf	9.74612	0	NA	NA	Inactive in both
NM_007377	Aatk	0.890479	1.96643	0.0928969	0	0	0	0	0	0	#DIV/0!	#DIV/0!	NA	Inactive in both
NM_001024672	AB099516	0.458755	4.15059	0.0963659	0.0228132	-2.07866	0	0	0	0	0	#DIV/0!	NA	Inactive in both
NM_001198794	AB124611	21.4263	31.0228	1.13274	0.872991	-0.375782	52.5714	1.26379e-05	-21.9881	46.4107	1.44765E-05	-6.50595	NA	Active in both
NM_206536	AB124611	21.4263	31.0228	1.02143	1.0342	0.017916	8.05058	0.178384	-5.49604	7.88165	0.172485	-1.65986	-1.67474	Active in both
NM_001170978	Abat	0	1.52982	0.00811864	0.00922543	0.184377	0.0258014	0.0210981	-0.290336	3.17804	2.28695	-0.142903	NA	Inactive in both
NM_172961	Abat	0	1.52982	0.00869855	0.0109827	0.33638	2.39444e-05	2.81471e-05	0.233297	0.00275269	0.00256287	-0.0310308	NA	Inactive in both
NM_013454	Abca1	9.44463	6.66306	1.19585	0.103765	-3.52665	8.03403	0.0838903	-6.58148	6.71827	0.808468	-0.919595	NA	Exclusively pre-pro-B
NM_175210	Abca12	0.458755	0	0.0069345	0.00442378	-0.648513	0	0	0	0	0	#DIV/0!	NA	Inactive in both
NM_178259	Abca13	0	0.546041	0.00917117	0.00762309	-0.26673	0.00463342	0.00823957	0.830491	0.505216	1.08087	0.330296	NA	Inactive in both
NM_026458	Abca14	0.890479	0	0.0103321	0.00665302	-0.635051	0	0	0	0	0	#DIV/0!	NA	Inactive in both
NM_177213	Abca15	1.37626	1.14737	0.0174627	0.0144315	-0.275054	0	0	0	0	0	#DIV/0!	NA	Inactive in both
NM_001031621	Abca17	0	0.27302	0.017383	0.0349251	1.00659	0.0467127	0	-inf	2.68727	0	NA	NA	Inactive in both
NM_007379	Abca2	18.1069	13.5438	2.58846	0.978053	-1.40411	17.6701	8.8824	-0.992293	6.8265	9.08172	0.12397	NA	Active in both
NM_001039581	Abca3	22.1816	36.2102	0.637281	0.292441	-1.12378	9.22242	2.00661	-2.20039	14.4715	6.86159	-0.324089	NA	Active in both
NM_013855	Abca3	22.1816	36.2102	0.621106	0.299793	-1.05087	0.000809371	1.99231	11.2654	0.00130311	6.64563	3.70755	NA	Active in both
NM_007378	Abca4	0	0.546041	0.0032372	0.00595569	0.879523	0	0	0	0	0	#DIV/0!	NA	Inactive in both
NM_147219	Abca5	8.17649	17.6944	0.0073401	0.0250222	1.76934	0.0304526	0.126403	2.05339	4.1488	5.05163	0.0855087	NA	Active in both
NM_001166556	Abca6	0	0.764911	0.00408429	0.00309405	-0.400585	0	0	0	0	0	#DIV/0!	NA	Inactive in both
NM_001166557	Abca6	0	0.764911	0	0	0	0	0	0	#DIV/0!	#DIV/0!	#DIV/0!	NA	Inactive in both
NM_147218	Abca6	0	0.764911	0.00836637	0.00950693	0.184377	0	0	0	0	0	#DIV/0!	NA	Inactive in both
NM_013850	Abca7	0.917509	4.69663	3.28252	0.915309	-1.84247	8.53058	3.08752	-1.4662	2.59879	3.3732	0.113271	NA	Inactive in both
NM_153145	Abca8a	0	0	0.00445993	0.00473007	0.0848415	0	0	0	0	0	#DIV/0!	NA	Inactive in both
NM_013851	Abca8b	1.37626	0.655476	0.00602876	0.00989536	0.714892	0.0168607	0	-inf	2.79671	0	NA	NA	Inactive in both
NM_147220	Abca9	0	0.382455	0.00838221	0.0056444	-0.57051	0	0	0	0	0	#DIV/0!	NA	Inactive in both
NM_019552	Abcb10	31.2756	29.22	0.611477	0.263372	-1.2152	11.7039	6.01124	-0.961256	19.1404	22.8241	0.0764439	-0.388894	Active in both
NM_021022	Abcb11	0	0	0.00841464	0.00956178	0.184377	0	0.00813205	inf	0	0.850474	#DIV/0!	NA	Inactive in both
NM_011076	Abcb1a	2.26674	6.39117	0.0531568	0.0241614	-1.13755	0.0468491	0.0591526	0.336421	0.881338	2.44823	0.44371	NA	Inactive in both
NM_011075	Abcb1b	14.0862	21.4084	1.54365	0.692716	-1.15601	7.84122	6.76566	-0.212849	5.07966	9.76686	0.28392	NA	Active in both
NM_008830	Abcb4	10.875	25.0683	0.488233	0.19871	-1.29691	13.4745	21.8151	0.695095	27.5985	109.784	0.599652	NA	Active in both
NM_029961	Abcb5	0	0.382455	0.00954027	0.00481816	-0.985548	0	0	0	0	0	#DIV/0!	NA	Inactive in both
NM_023732	Abcb6	20.4277	31.7866	0.224924	0.615606	1.45257	2.31443	5.38127	1.21729	10.2899	8.74142	-0.0708274	NA	Active in both
NM_009592	Abcb7	10.0115	15.182	0.627186	0.837618	0.417399	32.4015	36.5263	0.172876	51.6617	43.6074	-0.0736089	NA	Active in both
NM_029020	Abcb8	7.74477	2.51247	2.00536	0.947595	-1.08152	5.90838	4.04075	-0.54814	2.9463	4.26421	0.160563	NA	Inactive in both
NM_019875	Abcb9	7.74477	11.4691	0.0221708	0.0419888	0.921343	1.42588	0	-inf	64.3134	0	NA	NA	Exclusively pro-B
NM_008576	Abcc1	14.1133	13.5991	1.36631	0.16601	-3.04094	16.4474	3.96641	-2.05196	12.0378	23.8926	0.297714	NA	Active in both
NM_145140	Abcc10	4.07473	0.928496	0.364513	0.139122	-1.38961	0.651401	0.760916	0.22419	1.78705	5.4694	0.485804	NA	Inactive in both
NM_170680	Abcc10	19.6454	26.5969	0.386975	0.157115	-1.30042	0.316314	0.108956	-1.53762	0.817402	0.693481	-0.0714015	NA	Active in both
NM_172912	Abcc12	0	1.14737	0.0121866	0.00692397	-0.815623	0	0	0	0	0	#DIV/0!	NA	Inactive in both
NM_013806	Abcc2	0	0.27302	0.0695396	0.0101961	-2.76982	0	0	0	0	0	#DIV/0!	NA	Inactive in both
NM_029600	Abcc3	0.917509	2.73134	0.0277691	0.0152993	-0.860017	0	0	0	0	0	#DIV/0!	NA	Inactive in both
NM_001033336	Abcc4	17.2435	32.1149	0.153179	0.125817	-0.283889	3.1059	4.28373e-05	-16.1458	20.2763	0.000340473	-4.77491	NA	Active in both
NM_001163675	Abcc4	2.23971	1.47454	0.144959	0.119108	-0.283379	0	0	0	0	0	#DIV/0!	NA	Inactive in both
NM_001163676	Abcc4	17.2435	32.1149	0.166926	0.137506	-0.279709	0.862604	1.59732	0.888887	5.1676	11.6164	0.351781	NA	Active in both
NM_013790	Abcc5	39.29	47.1299	0.468227	0.296254	-0.660372	6.90067	7.59568	0.138443	14.7379	25.639	0.240467	NA	Active in both
NM_176839	Abcc5	39.29	47.1299	0.261761	0.144553	-0.85665	2.77853	3.39274	0.288128	10.6148	23.4705	0.344613	NA	Active in both
NM_018795	Abcc6	0.458755	1.42039	0.0104697	0.00616882	-0.763155	0	0	0	0	0	#DIV/0!	NA	Inactive in both
NM_011510	Abcc8	2.23971	0.928496	0.00664381	0.00943693	0.506305	0	0	0	0	0	#DIV/0!	NA	Inactive in both
NM_001044720	Abcc9	1.37626	0	0.00274052	0.00207608	-0.400585	0	0	0	0	0	#DIV/0!	NA	Inactive in both
NM_011511	Abcc9	1.37626	0	0.00164431	0.00124565	-0.400585	0	0	0	0	0	#DIV/0!	NA	Inactive in both
NM_021041	Abcc9	1.37626	0	0.00219241	0.000415216	-2.40059	0	0	0	0	0	#DIV/0!	NA	Inactive in both
NM_021042	Abcc9	1.37626	0	0.00328862	0.00166086	-0.985548	0	0	0	0	0	#DIV/0!	NA	Inactive in both
NM_007435	Abcd1	9.55276	9.23081	2.09024	1.62727	-0.361219	21.3946	13.743	-0.638548	10.2355	8.44545	-0.0834849	NA	Active in both
NM_011994	Abcd2	3.21128	6.71721	0.00546053	0.0165465	1.59941	0.0149127	0.0855736	2.52062	2.731	5.1717	0.277312	NA	Inactive in both
NM_008991	Abcd3	17.7022	38.4497	0.791868	0.546726	-0.534441	23.9548	28.2312	0.236975	30.251	51.6368	0.23222	NA	Active in both
NM_008992	Abcd4	21.3723	18.4052	0.579405	0.521626	-0.151558	2.84164	2.90885	0.033726	4.90441	5.57651	0.0557757	NA	Active in both
NM_015751	Abce1	41.3953	37.5708	2.45531	3.63611	0.56649	91.5897	96.9231	0.0816543	37.3027	26.6557	-0.14595	0.222712	Active in both
NM_013854	Abcf1	21.858	33.0964	5.39718	5.47356	0.0202734	25.6243	18.2691	-0.488107	4.74772	3.3377	-0.153038	0.21569	Active in both
NM_001190443	Abcf2	13.1687	20.7529	1.95985	1.86467	-0.0718216	3.69174	0	-inf	1.88368	0	NA	0.586247	Active in both
NM_013853	Abcf2	13.1687	20.7529	1.91331	1.78241	-0.102244	25.9628	40.1887	0.63034	13.5696	22.5474	0.220531	NA	Active in both
NM_013852	Abcf3	27.6056	35.4453	1.42775	1.14006	-0.324637	13.9528	12.3636	-0.174462	9.77257	10.8447	0.0452089	0.180267	Active in both
NM_009593	Abcg1	15.3544	24.6294	3.1018	3.92417	0.33928	17.4887	7.51873	-1.21786	5.63823	1.916	-0.468747	NA	Active in both
NM_011920	Abcg2	1.80799	5.62513	0.00654731	0.306523	5.54895	0.127009	14.6523	6.85005	19.3987	47.8016	0.391671	NA	Inactive in both
NM_030239	Abcg3	2.26674	18.7888	0.0171048	0.460499	4.75072	3.70231	13.686	1.8862	216.449	29.72	-0.862307	NA	Exclusively pro-B
NM_138955	Abcg4	1.80799	2.89492	0.191609	0.0631101	-1.60222	0.0097093	0	-inf	0.0506726	0	NA	NA	Inactive in both
NM_031884	Abcg5	1.37626	0.27302	0.0076197	0.0173169	1.18438	0	0	0	0	0	#DIV/0!	NA	Inactive in both
NM_026180	Abcg8	0.917509	1.03793	0.0036453	0.005523	0.599415	0.0273294	0	-inf	7.49716	0	NA	NA	Inactive in both
NM_021304	Abhd1	22.2087	32.9294	0.100618	0.0666953	-0.59323	1.3446	0	-inf	13.3634	0	NA	NA	Active in both
NM_001272070	Abhd10	29.063	26.5992	0.592455	0.800685	0.43453	0.628128	1.66278	1.40447	1.06021	2.0767	0.29198	-0.180716	Active in both
NM_172511	Abhd10	29.063	26.5992	0.625632	0.732465	0.227446	9.6628	5.45904	-0.823792	15.4449	7.45297	-0.316455	NA	Active in both
NM_001190437	Abhd11	22.3168	15.728	0.788024	0.816904	0.0519268	4.03146	0.116655	-5.11099	5.11591	0.142801	-1.55419	NA	Active in both
NM_145215	Abhd11	51.9466	29.7626	0.435941	0.710032	0.703751	0.955365	1.89478	0.987905	2.1915	2.66858	0.0855392	NA	Active in both
NM_024465	Abhd12	10.4703	30.8581	1.04811	0.71966	-0.542398	17.0688	20.7666	0.282898	16.2854	28.8561	0.248441	NA	Active in both
NM_001195033	Abhd12b	1.37626	1.58397	0.00647921	0.00981667	0.599415	0	0	0	0	0	#DIV/0!	NA	Inactive in both
NM_001081119	Abhd13	10.0656	19.3348	0.582017	1.06936	0.877621	21.9348	32.52	0.568107	37.6876	30.4106	-0.0931735	NA	Active in both
NM_026868	Abhd13	10.0656	19.3348	0.495149	1.10227	1.15454	3.9505	6.05632	0.616404	7.97841	5.49442	-0.161995	NA	Active in both
NM_001110271	Abhd14a	14.0322	10.7065	0.378168	0.199292	-0.924147	5.09062	0	-inf	13.4613	0	NA	NA	Active in both
NM_001110272	Abhd14a	14.0322	10.7065	0.328842	0.205519	-0.678119	8.66824	2.43377e-05	-18.4422	26.3599	0.00011842	-5.34752	NA	Active in both
NM_145919	Abhd14a	14.0322	10.7065	0.361726	0.249114	-0.538089	2.84157	1.54325	-0.880717	7.85559	6.19495	-0.103141	NA	Active in both
NM_029631	Abhd14b	18.9433	12.9437	1.08449	0.41078	-1.40059	11.2353	0.281403	-5.31926	10.3599	0.685046	-1.17964	NA	Active in both
NM_026185	Abhd15	13.2769	12.7271	3.35622	0.379222	-3.14572	21.2875	0.128071	-7.37691	6.3427	0.337721	-1.27372	NA	Active in both
NM_178592	Abhd16a	35.5126	41.8952	1.53376	1.17577	-0.383461	8.81502	3.58608	-1.29755	5.74733	3.04997	-0.27517	NA	Active in both
NM_183181	Abhd16b	0.917509	2.34888	0	0.026764	0	0	0	0	#DIV/0!	0	#DIV/0!	NA	Inactive in both
NM_145421	Abhd17a	5.451	17.3673	1.72399	2.3494	0.44654	15.3261	19.6929	0.361677	8.8899	8.3821	-0.0255439	NA	Exclusively pro-B
NM_146096	Abhd17b	19.5372	33.4236	1.67012	1.04772	-0.672697	138.454	36.8003	-1.91161	82.9005	35.1241	-0.372952	NA	Active in both
NM_133722	Abhd17c	23.1262	46.8591	1.35185	1.37365	0.0230793	9.58439	9.57482	-0.00144217	7.08981	6.97033	-0.00738142	NA	Active in both
NM_018811	Abhd2	24.4484	36.2079	0.861824	0.438298	-0.975482	20.1679	9.58081	-1.07384	23.4014	21.8591	-0.0296092	NA	Active in both
NM_134130	Abhd3	6.34147	7.97401	0.0100681	0.0137288	0.447412	0.0650636	0.0263955	-1.30156	6.46236	1.92264	-0.526492	NA	Inactive in both
NM_001205181	Abhd4	14.1944	14.1982	0.316865	0.157922	-1.00466	2.75277	0.559403	-2.29893	8.68751	3.54227	-0.389613	NA	Active in both
NM_134076	Abhd4	10.0385	10.5406	0.277646	0.133847	-1.05266	1.2605	3.4899	1.46919	4.53995	26.0738	0.759153	NA	Active in both
NM_026179	Abhd5	6.3685	9.39439	0.104838	0.0333566	-1.65212	6.09355	0.644312	-3.24145	58.1233	19.3159	-0.478435	NA	Exclusively pro-B
NM_025341	Abhd6	23.9626	24.2469	0.185837	0.238177	0.357994	5.00205	1.8303	-1.45044	26.9163	7.68462	-0.544393	NA	Active in both
NM_022419	Abhd8	15.5166	31.2947	0.576811	1.01731	0.818583	4.38911	8.60736	0.971643	7.60927	8.46094	0.0460754	NA	Active in both
NM_001077190	Abi1	13.1958	25.8343	0.648044	0.741128	0.193631	1.17736	0	-inf	1.81679	0	NA	NA	Active in both
NM_001077192	Abi1	13.1958	25.8343	0.605508	0.737811	0.285105	16.1146	53.3297	1.72657	26.6133	72.281	0.433925	NA	Active in both
NM_001077193	Abi1	13.1958	25.8343	0.668686	0.709379	0.085227	55.478	84.5102	0.607211	82.9657	119.133	0.157132	0.217389	Active in both
NM_007380	Abi1	13.1958	25.8343	0.657427	0.725964	0.143068	0.00504116	0	-inf	0.00766802	0	NA	NA	Active in both
NM_145994	Abi1	13.1958	25.8343	0.656176	0.710327	0.1144	8.20715	10.7552	0.390086	12.5075	15.1412	0.0829882	NA	Active in both
NM_001198570	Abi2	19.5102	18.351	0.30415	0.0856564	-1.82815	0.536251	0.219289	-1.29008	1.76311	2.5601	0.161977	NA	Active in both
NM_001198571	Abi2	19.5102	18.351	0.328692	0.0763604	-2.10584	0	0	0	0	0	#DIV/0!	NA	Active in both
NM_198127	Abi2	19.5102	18.351	0.30678	0.0856564	-1.84057	29.6066	33.198	0.165179	96.5077	387.572	0.60379	NA	Active in both
NM_001163464	Abi3	13.5464	24.1939	1.10204	1.34802	0.290662	0	0	0	0	0	#DIV/0!	NA	Active in both
NM_025659	Abi3	14.8956	24.74	1.27773	1.28675	0.010152	5.23384	2.90783	-0.847927	4.0962	2.25982	-0.258307	NA	Active in both
NM_001014399	Abi3bp	0.458755	0.928496	0.00354478	0.00201401	-0.815623	0	0.00859915	inf	0	4.26966	#DIV/0!	NA	Inactive in both
NM_001014422	Abi3bp	0.458755	0.928496	0.00265859	0.00268535	0.0144521	0	0.000322942	inf	0	0.120261	#DIV/0!	NA	Inactive in both
NM_001014423	Abi3bp	0.458755	0.928496	0.00295398	0.00134268	-1.13755	0	0	0	0	0	#DIV/0!	NA	Inactive in both
NM_001014424	Abi3bp	0.458755	0.928496	0.00295398	0.00358047	0.277487	0	7.43964e-06	inf	0	0.00207784	#DIV/0!	NA	Inactive in both
NM_178790	Abi3bp	0.458755	0.928496	0.00147699	0.00313291	1.08484	0	0.326483	inf	0	104.211	#DIV/0!	NA	Inactive in both
NM_001112703	Abl1	38.4265	59.0345	1.09349	1.07438	-0.0254339	14.3513	19.9328	0.473963	13.1243	18.5528	0.150333	NA	Active in both
NM_009594	Abl1	36.7807	41.8376	1.32832	1.48044	0.156423	4.74443	4.44089	-0.095386	3.57175	2.9997	-0.0758021	NA	Active in both
NM_001136104	Abl2	18.5657	27.962	0.767713	0.963898	0.328314	5.29518	6.1273	0.210573	6.89734	6.35679	-0.0354439	NA	Active in both
NM_009595	Abl2	18.5657	27.962	0.782901	0.992663	0.342474	4.28665	1.07557	-1.99474	5.47534	1.08352	-0.703574	NA	Active in both
NM_001103177	Ablim1	4.10176	3.82342	0.0790421	0.425223	2.42753	4.49232	4.35038	-0.0463205	56.8346	10.2308	-0.744702	0.571676	Inactive in both
NM_001103178	Ablim1	18.6738	19.2784	0.114822	0.800578	2.80165	29.8789	38.646	0.371192	260.22	48.2726	-0.73164	NA	Active in both
NM_178688	Ablim1	0	1.09208	0.0717103	0.379749	2.4048	0	0	0	0	0	#DIV/0!	NA	Inactive in both
NM_001177696	Ablim2	4.10176	10.104	0.000493392	0.00448523	3.18438	0	0	0	0	0	#DIV/0!	NA	Exclusively pro-B
NM_001177697	Ablim2	4.10176	10.104	0.000493392	0.00186885	1.92134	0	0.0007167	inf	0	0.383498	#DIV/0!	NA	Exclusively pro-B
NM_001177698	Ablim2	4.10176	10.104	0.00246696	0.00261639	0.0848415	1.97647e-05	0.000980644	5.63273	0.00801176	0.374808	1.67008	NA	Exclusively pro-B
NM_001177699	Ablim2	4.10176	10.104	0.00197357	0.00224262	0.184377	0.000187983	0.0900165	8.90345	0.0952503	40.139	2.6247	NA	Exclusively pro-B
NM_001177700	Ablim2	4.10176	10.104	0.00197357	0.00224262	0.184377	0.328883	0	-inf	166.644	0	NA	NA	Exclusively pro-B
NM_177678	Ablim2	4.10176	10.104	0.00345374	0.00037377	-3.20794	0	0	0	0	0	#DIV/0!	NA	Exclusively pro-B
NM_001164491	Ablim3	0.458755	4.20587	0.00223049	0.00464669	1.05885	0	0	0	0	0	#DIV/0!	NA	Inactive in both
NM_198649	Ablim3	0.458755	4.97078	0.00836641	0.00464785	-0.848044	0	0	0	0	0	#DIV/0!	NA	Inactive in both
NM_030718	Abo	0.890479	0.655476	0.0111599	0.00845417	-0.400585	0	0.045854	inf	0	5.42383	#DIV/0!	NA	Inactive in both
NM_001161621	Abp1	0	1.96643	0	0	0	0	0	0	#DIV/0!	#DIV/0!	#DIV/0!	NA	Inactive in both
NM_001161622	Abp1	0	1.96643	0	0.0113056	0	0	0	0	#DIV/0!	0	#DIV/0!	NA	Inactive in both
NM_029638	Abp1	0.458755	1.52982	0.32406	0.201167	-0.687867	0	0	0	0	0	#DIV/0!	NA	Inactive in both
NM_198018	Abr	1.83502	0.382455	0.685382	0.263963	-1.37658	0	0	0	0	0	#DIV/0!	NA	Inactive in both
NM_198894	Abr	3.61598	0.382455	0.663739	0.175868	-1.91613	35.1877	10.2389	-1.78101	53.0143	58.2193	0.040674	NA	Inactive in both
NM_198895	Abr	5.82866	5.57211	0.614364	0.169576	-1.85716	0.130984	0	-inf	0.213203	0	NA	NA	Inactive in both
NM_175456	Abra	0.890479	1.03793	0	0	0	0	0	0	#DIV/0!	#DIV/0!	#DIV/0!	NA	Inactive in both
NM_028440	Abracl	29.2792	35.4476	0.925591	1.36275	0.558074	113.247	64.0451	-0.822316	122.351	46.9969	-0.415538	-0.566797	Active in both
NM_013924	Abt1	36.7807	43.6359	1.03644	2.07936	1.00451	7.87449	7.70096	-0.0321477	7.59765	3.70352	-0.312065	NA	Active in both
NM_030251	Abtb1	20.4547	37.52	2.18684	0.89143	-1.29465	21.2068	13.1285	-0.691828	9.69748	14.7275	0.181469	NA	Active in both
NM_178890	Abtb2	9.01291	16.0022	0.0317438	0.248283	2.96744	1.43441	0.167055	-3.10207	45.1871	0.67284	-1.8271	NA	Active in both
NM_130864	Acaa1a	13.2228	15.2914	1.58134	1.15573	-0.452347	10.3717	8.32344	-0.317406	6.55882	7.20192	0.0406229	-0.772838	Active in both
NM_146230	Acaa1b	3.61598	10.2676	0.200927	0.0944769	-1.08864	0	0	0	0	0	#DIV/0!	NA	Exclusively pro-B
NM_177470	Acaa2	32.2742	32.6598	0.555183	0.445216	-0.318459	23.8461	19.9698	-0.255937	42.9518	44.8542	0.0188219	-0.0654996	Active in both
NM_133360	Acaca	1.78096	1.03793	1.12244	1.61376	0.523788	5.07552	7.58324	0.579258	4.52186	4.69911	0.0166984	0.119142	Inactive in both
NM_133904	Acacb	0.458755	0.655476	0.016185	0.0462572	1.51502	0.0333833	0.791754	4.56785	2.06261	17.1164	0.918994	NA	Inactive in both
NM_028037	Acad10	35.4585	38.3391	0.149302	0.205753	0.462678	0.841009	1.34977	0.682519	5.63293	6.56014	0.0661791	NA	Active in both
NM_175324	Acad11	32.706	29.4354	0.351092	0.198363	-0.823705	10.9338	5.93688	-0.881022	31.1423	29.9294	-0.0172529	NA	Active in both
NM_178799	Acad12	30.7088	33.0964	0.2641	0.140278	-0.912792	0.615704	0.31318	-0.975246	2.33133	2.23256	-0.0188003	NA	Active in both
NM_025862	Acad8	26.3375	26.3251	0.779897	0.439369	-0.827849	6.79286	4.76653	-0.511082	8.70995	10.8486	0.0953571	NA	Active in both
NM_172678	Acad9	14.0592	19.6597	0.800863	0.962221	0.264813	9.21878	7.48684	-0.300218	11.5111	7.78079	-0.170091	0.0960275	Active in both
NM_007381	Acadl	23.2343	46.3684	1.91582	2.60273	0.442069	24.4443	37.0161	0.598657	12.7592	14.222	0.047137	0.083648	Active in both
NM_007382	Acadm	6.85429	9.44741	5.69964	1.26166	-2.17555	140.543	38.3414	-1.87404	24.6582	30.3897	0.0907647	-0.525673	Exclusively pro-B
NM_007383	Acads	21.3993	29.7096	1.99608	1.2076	-0.72502	11.7719	5.36814	-1.13285	5.89751	4.44528	-0.12277	-0.482212	Active in both
NM_025826	Acadsb	19.1866	23.5396	0.375088	0.108056	-1.79544	28.4357	11.5653	-1.2979	75.8107	107.03	0.149776	NA	Active in both
NM_017366	Acadvl	21.7499	24.0303	0.884588	0.688232	-0.362111	24.0889	16.6946	-0.528982	27.2318	24.2572	-0.0502346	-0.193835	Active in both
NM_007424	Acan	0	0.819061	0.00407096	0.00925188	1.18438	0.00327669	0	-inf	0.804893	0	NA	NA	Inactive in both
NM_153788	Acap1	13.6545	19.7703	5.99141	3.56984	-0.747036	74.0711	36.7851	-1.00979	12.3629	10.3044	-0.0790967	-0.54825	Active in both
NM_030138	Acap2	17.9988	19.8256	2.44961	1.4196	-0.78706	37.779	33.3959	-0.177915	15.4225	23.5248	0.183371	-0.000623523	Active in both
NM_207223	Acap3	29.6298	36.5374	1.61496	1.32845	-0.281749	3.28011	1.80387	-0.862644	2.03108	1.35787	-0.174868	NA	Active in both
NM_144784	Acat1	18.215	22.2839	0.927124	0.813826	-0.188041	31.3994	23.8916	-0.394236	33.8675	29.3571	-0.0620702	0.191083	Active in both
NM_009338	Acat2	31.3027	32.5504	1.87237	1.99599	0.0922389	8.42826	14.4143	0.774191	4.50139	7.22164	0.205289	NA	Active in both
NM_153151	Acat3	2.26674	1.42039	0.446349	0.473963	0.0866019	1.91313	4.37904	1.19468	4.28617	9.2392	0.333565	NA	Inactive in both
NM_133225	Acbd3	20.8054	42.0553	1.78364	2.98916	0.744919	27.8829	47.1518	0.757931	15.6326	15.7742	0.00391735	NA	Active in both
NM_025988	Acbd4	2.75253	5.08022	0.602523	0.460961	-0.386372	1.90317	4.05029	1.08962	3.15867	8.78662	0.444318	NA	Inactive in both
NM_001102436	Acbd5	20.5088	12.6154	0.506426	0.497505	-0.0256389	2.55474	6.186	1.27583	5.04465	12.434	0.391781	NA	Active in both
NM_001102437	Acbd5	19.5372	28.0703	0.466452	0.470451	0.0123164	10.7805	9.75983	-0.143492	23.1117	20.7457	-0.0469043	NA	Active in both
NM_001102438	Acbd5	19.5372	28.0703	0.459551	0.440133	-0.0622873	4.48171	6.27639	0.485885	9.75236	14.2602	0.165017	NA	Active in both
NM_028793	Acbd5	20.5088	12.6154	0.476636	0.488273	0.0348008	6.29688	9.96876	0.662778	13.2111	20.4164	0.18904	NA	Active in both
NM_001145781	Acbd6	29.117	40.7433	0.551553	0.561909	0.0268359	1.70485	2.39241	0.488823	3.091	4.25765	0.139071	NA	Active in both
NM_026683	Acbd6	29.117	40.7433	0.597534	0.519724	-0.201277	0	0	0	0	0	#DIV/0!	NA	Active in both
NM_028250	Acbd6	29.117	40.7433	0.726601	0.561475	-0.371941	15.1299	10.4127	-0.539057	20.8228	18.5452	-0.0503074	NA	Active in both
NM_030063	Acbd7	4.58755	4.31531	0.0129835	0.0393425	1.59941	0	0	0	0	0	#DIV/0!	NA	Inactive in both
NM_183220	Accs	33.6235	41.727	2.12332	0.709739	-1.58096	6.92837	4.19275	-0.724622	3.26299	5.90745	0.257784	NA	Active in both
NM_001033452	Accsl	1.78096	1.14737	0	0.0103289	0	0	0	0	#DIV/0!	0	#DIV/0!	NA	Inactive in both
NM_001012638	Acd	58.5306	52.8656	0.918126	0.824927	-0.154425	19.8273	26.146	0.399103	21.5954	31.6949	0.166628	NA	Active in both
NM_009598	Ace	0.890479	1.91228	0.0127486	0	0	0.0133368	0	-inf	1.04614	#DIV/0!	#DIV/0!	NA	Inactive in both
NM_207624	Ace	4.0477	4.80607	0.00569574	0.00431481	-0.400585	0.113649	0	-inf	19.9533	0	NA	NA	Inactive in both
NM_001130513	Ace2	0.458755	0	0.00127779	0.00193598	0.599415	0	0	0	0	0	#DIV/0!	NA	Inactive in both
NM_027286	Ace2	0	1.20152	0.00784874	0.00495485	-0.66362	0	0	0	0	0	#DIV/0!	NA	Inactive in both
NM_001101453	Ace3	0	2.23945	0.0174696	0.0132341	-0.400585	0	0	0	0	0	#DIV/0!	NA	Inactive in both
NM_175731	Acer1	0.917509	2.95021	0.0153288	0.0116123	-0.400585	0	0	0	0	0	#DIV/0!	NA	Inactive in both
NM_139306	Acer2	7.66368	14.6923	0.00134953	0.0163574	3.59941	0.0796413	0	-inf	59.0139	0	NA	NA	Exclusively pro-B
NM_025408	Acer3	22.6945	31.4594	2.24367	0.993056	-1.17591	15.8843	5.25721	-1.59524	7.07962	5.29397	-0.126228	NA	Active in both
NM_009599	Ache	4.07473	2.51247	0.364888	0.0844621	-2.11108	0.416773	0	-inf	1.14219	0	NA	NA	Inactive in both
NM_001085472	Acin1	34.6221	29.4907	2.67881	2.16517	-0.30711	0	0	0	0	0	#DIV/0!	NA	Active in both
NM_001085473	Acin1	15.9483	26.2145	2.26351	1.97045	-0.200039	7.04526	0.590096	-3.57763	3.11254	0.299473	-1.01676	-0.138487	Active in both
NM_001242605	Acin1	36.4571	32.0032	2.55738	2.06925	-0.305559	0	0	0	0	0	#DIV/0!	NA	Active in both
NM_001242606	Acin1	36.4571	32.0032	2.3887	2.08161	-0.198523	5.51463	9.78374	0.827123	2.30863	4.70008	0.30875	NA	Active in both
NM_019567	Acin1	36.4571	32.0032	2.66076	2.27947	-0.22314	5.81637	5.29323	-0.135968	2.18598	2.32213	0.0262407	NA	Active in both
NM_023190	Acin1	15.9483	26.2145	2.39097	1.99167	-0.26362	18.5788	15.7244	-0.240646	7.7704	7.89509	0.00691388	NA	Active in both
NM_001199296	Acly	17.2164	21.7909	1.28458	1.44039	0.165159	47.8278	59.5212	0.315555	37.2322	41.323	0.0452734	0.568389	Active in both
NM_134037	Acly	17.2164	21.7909	1.31008	1.43119	0.127562	23.5953	13.33	-0.823823	18.0106	9.31393	-0.286395	NA	Active in both
NM_001033041	Acmsd	0	0.382455	0.00164369	0.00498072	1.59941	0	0	0	0	0	#DIV/0!	NA	Inactive in both
NM_001077713	Acn9	17.7292	26.3239	0.247214	0.461912	0.901859	3.73107	9.24041	1.30837	15.0925	20.0047	0.122371	NA	Active in both
NM_001164565	Acnat1	0	0.27302	0.00827529	0.0188069	1.18438	0	0	0	0	0	#DIV/0!	NA	Inactive in both
NM_145368	Acnat2	0	0.27302	0.00221536	0.00671298	1.59941	0	0	0	0	0	#DIV/0!	NA	Inactive in both
NM_007386	Aco1	20.4818	18.6794	0.5186	0.144022	-1.84833	11.8136	4.89591	-1.2708	22.7798	33.9941	0.173854	NA	Active in both
NM_080633	Aco2	27.255	49.6988	1.67227	1.92028	0.19951	33.1954	43.9282	0.404165	19.8505	22.8759	0.0616069	-0.0357701	Active in both
NM_012006	Acot1	2.29377	9.17666	0.0614203	0.10469	0.76934	0.226843	0	-inf	3.69329	0	NA	NA	Exclusively pro-B
NM_022816	Acot10	0.890479	0.819061	0.122401	0.278175	1.18438	2.82613	4.48501	0.66628	23.0891	16.123	-0.155962	NA	Inactive in both
NM_025590	Acot11	0	3.27738	0.0624027	0.0593064	-0.0734206	2.29742	0.00572251	-8.64915	36.8161	0.0964907	-2.58155	NA	Inactive in both
NM_028790	Acot12	1.34923	2.6219	0.00843105	0.0138384	0.714892	0	0	0	0	0	#DIV/0!	NA	Inactive in both
NM_025790	Acot13	26.8773	31.13	1.73281	0.884488	-0.9702	40.1948	26.859	-0.581604	23.1963	30.3667	0.116979	-0.0445112	Active in both
NM_134188	Acot2	28.6583	29.9849	0.761071	1.1373	0.579515	9.73953	5.03886	-0.950756	12.7971	4.43053	-0.460657	0.105262	Active in both
NM_134246	Acot3	0	1.20152	0	0.00640762	0	0	0	0	#DIV/0!	0	#DIV/0!	NA	Inactive in both
NM_134247	Acot4	4.93818	5.02494	0.00988339	0.0224615	1.18438	0	0	0	0	0	#DIV/0!	NA	Inactive in both
NM_145444	Acot5	0.890479	1.96643	0.0281001	0.00709576	-1.98555	0	0	0	0	0	#DIV/0!	NA	Inactive in both
NM_172580	Acot6	1.37626	1.74756	0.00686858	0.0676429	3.29985	0	0	0	0	0	#DIV/0!	NA	Inactive in both
NM_001146057	Acot7	8.23055	1.14737	0.2875	0.0975371	-1.55954	0.745403	0.170505	-2.12821	2.59271	1.7481	-0.171186	-1.13651	Exclusively pre-pro-B
NM_001146058	Acot7	4.58755	2.07586	0.289115	0.103572	-1.481	0.00202763	6.79247	11.7099	0.00701322	65.5818	3.97087	NA	Inactive in both
NM_133348	Acot7	10.0385	19.4431	0.361187	0.134782	-1.42212	21.2515	6.34925	-1.7429	58.8379	47.1075	-0.0965668	NA	Active in both
NM_133240	Acot8	28.0644	27.3077	1.90501	1.58824	-0.262369	10.5223	14.9225	0.504034	5.52348	9.3956	0.230712	NA	Active in both
NM_019736	Acot9	17.6752	12.9437	0.454992	0.492594	0.114556	12.0323	16.1212	0.422052	26.4451	32.7272	0.092564	NA	Active in both
NM_001271898	Acox1	46.1442	51.7769	1.00888	0.458219	-1.13865	2.95663	2.43769	-0.278441	2.93059	5.31992	0.25895	NA	Active in both
NM_015729	Acox1	46.1442	51.7769	1.02505	0.454721	-1.17263	22.0276	5.67502	-1.95662	21.4894	12.4802	-0.236002	NA	Active in both
NM_001161667	Acox2	0.458755	0.764911	0.00564465	0.00855221	0.599415	0	0	0	0	0	#DIV/0!	NA	Inactive in both
NM_053115	Acox2	0.458755	1.14737	0.00374288	0.00425314	0.184377	0	0	0	0	0	#DIV/0!	NA	Inactive in both
NM_030721	Acox3	27.0928	38.3921	1.93585	0.857651	-1.17451	48.372	12.7907	-1.91908	24.9875	14.9137	-0.224138	NA	Active in both
NM_028765	Acoxl	4.02067	1.80284	0.0195631	0.0125264	-0.643156	0.0790267	0	-inf	4.03959	0	NA	NA	Inactive in both
NM_001110239	Acp1	22.1816	24.7952	0.486949	0.574116	0.23757	7.19004	2.01963	-1.83191	14.7655	3.51781	-0.622975	NA	Active in both
NM_021330	Acp1	22.1816	24.7952	0.56925	0.600094	0.0761242	4.43066	0.0980906	-5.49726	7.78332	0.163459	-1.67776	NA	Active in both
NM_007387	Acp2	42.6634	48.0607	1.27248	0.726159	-0.809281	4.35673	10.512	1.27072	3.42382	14.4762	0.626143	NA	Active in both
NM_001102404	Acp5	2.69847	13.8733	0	0.203373	0	0.00118208	0.00436949	1.88614	#DIV/0!	0.0214851	#DIV/0!	NA	Exclusively pro-B
NM_001102405	Acp5	0.917509	1.58397	0.00695234	0.084268	3.59941	0	0.687837	inf	0	8.16249	#DIV/0!	NA	Inactive in both
NM_007388	Acp5	5.88272	4.15172	0	0.122691	0	0.515543	0.00362643	-7.1514	#DIV/0!	0.0295573	#DIV/0!	NA	Inactive in both
NM_019800	Acp6	13.5194	19.935	0.584825	2.33794	1.99916	6.51785	54.3349	3.05941	11.145	23.2405	0.319167	1.53797	Active in both
NM_153420	Acpl2	24.9882	20.973	0.34259	0.235805	-0.538888	1.11786	1.84332	0.721561	3.26297	7.81713	0.379435	NA	Active in both
NM_019807	Acpp	0.458755	10.3782	0.00647782	0.0245364	1.92134	0	0.109506	inf	0	4.46301	#DIV/0!	NA	Exclusively pro-B
NM_207668	Acpp	0.458755	10.3782	0.0126731	0.0604831	2.25477	0.0255067	3.24209	6.98991	2.01267	53.6032	1.42542	NA	Exclusively pro-B
NM_001195034	Acpt	2.29377	1.14737	0	0	0	0	0	0	#DIV/0!	#DIV/0!	#DIV/0!	NA	Inactive in both
NM_001205049	Acr	2.23971	0.546041	0	0.00758884	0	0	0	0	#DIV/0!	0	#DIV/0!	NA	Inactive in both
NM_013455	Acr	2.23971	0.546041	0	0.00758884	0	0	0	0	#DIV/0!	0	#DIV/0!	NA	Inactive in both
NM_001127340	Acrbp	1.34923	0.655476	1.36678	0.734803	-0.89535	2.82877	2.76163	-0.0346568	2.06966	3.75833	0.259095	0.00656302	Inactive in both
NM_016845	Acrbp	1.34923	0.655476	2.20019	0.83694	-1.39443	0.779811	1.93578	1.31172	0.354429	2.31293	0.814633	NA	Inactive in both
NM_007391	Acrv1	0	0.27302	0.0111624	0	0	0	0	0	0	#DIV/0!	#DIV/0!	NA	Inactive in both
NM_053178	Acsbg1	1.34923	0.546041	0.0264558	0.271397	3.35875	0.0619169	0.0542461	-0.190814	2.34039	0.199878	-1.06852	NA	Inactive in both
NM_001039114	Acsbg2	0	2.34888	0.0240085	0.0136407	-0.815623	0.0574051	0	-inf	2.39104	0	NA	NA	Inactive in both
NM_153807	Acsf2	6.88132	16.9859	0.0827995	1.11842	3.75569	1.23015	4.57833	1.89599	14.857	4.09358	-0.559826	1.62353	Exclusively pro-B
NM_144932	Acsf3	19.4561	31.8926	0.667397	0.673742	0.0136522	3.88005	2.55102	-0.605001	5.81371	3.78634	-0.186233	0.0628019	Active in both
NM_007981	Acsl1	13.6005	17.4756	0.745665	2.04394	1.45475	16.8341	7.62751	-1.1421	22.576	3.73177	-0.781732	NA	Active in both
NM_001033606	Acsl3	8.66228	26.052	0.538926	1.07824	1.00051	21.9848	95.4361	2.11803	40.7937	88.5114	0.336406	NA	Active in both
NM_001136222	Acsl3	8.66228	26.052	0.562794	1.10964	0.979412	0	0	0	0	0	#DIV/0!	NA	Active in both
NM_028817	Acsl3	8.66228	26.052	0.613044	1.13248	0.885423	5.60326	10.8977	0.959677	9.14006	9.62286	0.0223551	0.662626	Active in both
NM_001033600	Acsl4	9.03994	14.6901	0.345782	0.690886	0.998586	1.16145	13.4987	3.53883	3.35891	19.5382	0.764687	NA	Active in both
NM_019477	Acsl4	9.03994	14.6901	0.344917	0.697435	1.01581	23.7636	17.5289	-0.43902	68.8965	25.1334	-0.437946	NA	Active in both
NM_207625	Acsl4	9.03994	14.6901	0.322442	0.660107	1.03366	17.6168	22.8854	0.377473	54.6356	34.6692	-0.197532	NA	Active in both
NM_027976	Acsl5	22.3709	40.4714	1.90914	3.06714	0.683975	76.391	52.1829	-0.549825	40.0134	17.0135	-0.371411	0.235597	Active in both
NM_001033597	Acsl6	1.83502	4.53304	0.00218746	0.00165711	-0.400585	0	0	0	0	0	#DIV/0!	NA	Inactive in both
NM_001033598	Acsl6	0	1.47454	0.00325959	0.00411551	0.33638	0	0	0	0	0	#DIV/0!	NA	Inactive in both
NM_001033599	Acsl6	0.458755	1.80284	0.00134464	0	0	0	0	0	0	#DIV/0!	#DIV/0!	NA	Inactive in both
NM_144823	Acsl6	1.83502	4.53304	0.00656238	0.00331423	-0.985548	0	0	0	0	0	#DIV/0!	NA	Inactive in both
NM_054094	Acsm1	1.34923	0.764911	0.00420986	0.0085045	1.01445	0	0	0	0	0	#DIV/0!	NA	Inactive in both
NM_001177977	Acsm2	0.458755	0	0.00135282	0.00204966	0.599415	0	0	0	0	0	#DIV/0!	NA	Inactive in both
NM_001177978	Acsm2	0.458755	0.928496	0.00321698	0.00243702	-0.400585	0	0	0	0	0	#DIV/0!	NA	Inactive in both
NM_146197	Acsm2	0.458755	0.928496	0	0.00243702	0	0	0	0	#DIV/0!	0	#DIV/0!	NA	Inactive in both
NM_016870	Acsm3	0.917509	0.764911	0.00261576	0.00198157	-0.400585	0	0.0991204	inf	0	50.0212	#DIV/0!	NA	Inactive in both
NM_212441	Acsm3	0.917509	0.764911	0.00784956	0.00792859	0.0144521	7.60516e-05	0	-inf	0.00968865	0	NA	NA	Inactive in both
NM_212442	Acsm3	0.917509	0.764911	0	0.00396396	0	0.0650998	0.152995	1.23276	#DIV/0!	38.5965	#DIV/0!	NA	Inactive in both
NM_178414	Acsm4	0	2.84077	0.00766596	0.00580736	-0.400585	0	0	0	0	0	#DIV/0!	NA	Inactive in both
NM_178758	Acsm5	1.34923	1.91228	0.00733623	0	0	0	0	0	0	#DIV/0!	#DIV/0!	NA	Inactive in both
NM_080575	Acss1	19.5913	49.2644	2.85967	2.08674	-0.454596	48.5373	129.579	1.41667	16.973	62.0963	0.563306	NA	Active in both
NM_019811	Acss2	9.93042	16.2741	0.0673382	0.144534	1.10191	3.50333	4.75524	0.440792	52.0259	32.9004	-0.199018	NA	Active in both
NM_001142804	Acss3	0.458755	0	0.00434788	0.00734757	0.756956	0	0	0	0	0	#DIV/0!	NA	Inactive in both
NM_198636	Acss3	0.458755	0	0.00672249	0.00718959	0.0969143	0	0	0	0	0	#DIV/0!	NA	Inactive in both
NM_001272041	Acta1	1.80799	1.20152	0.415574	0.267596	-0.635051	5.19448e-05	4.31954e-05	-0.266101	0.000124995	0.00016142	0.111065	NA	Inactive in both
NM_009606	Acta1	1.80799	1.20152	0.290902	0.409264	0.492499	0.0528912	0.042727	-0.307878	0.181818	0.1044	-0.240938	NA	Inactive in both
NM_007392	Acta2	1.37626	1.58397	0.0208506	0.0410679	0.977926	0.608269	2.39162	1.97521	29.1728	58.2357	0.300211	NA	Inactive in both
NM_007393	Actb	67.0585	56.4194	82.7795	124.182	0.585111	1157.74	1060.2	-0.126979	13.9858	8.53747	-0.214359	NA	Active in both
NM_175497	Actbl2	0	0.546041	0	0	0	0	0	0	#DIV/0!	#DIV/0!	#DIV/0!	0.396745	Inactive in both
NM_009608	Actc1	0.458755	1.31095	0	0	0	0	0	0	#DIV/0!	#DIV/0!	#DIV/0!	NA	Inactive in both
NM_009609	Actg1	35.9713	46.3165	13.3722	14.8382	0.150084	2.79508	2.40595	-0.216286	0.209022	0.162145	-0.110287	0.554984	Active in both
NM_009610	Actg2	0.917509	1.03793	0.0107459	0.030527	1.50631	0	0.159581	inf	0	5.22754	#DIV/0!	NA	Inactive in both
NM_001171640	Actl10	0.917509	1.69341	0.0417789	0.158248	1.92134	0	0	0	0	0	#DIV/0!	NA	Inactive in both
NM_026338	Actl11	1.80799	0	0.0628201	0.0118973	-2.40059	0.157746	0	-inf	2.51108	0	NA	NA	Inactive in both
NM_019673	Actl6a	4.07473	7.75514	2.28705	2.78189	0.282576	45.722	71.243	0.63986	19.9917	25.6096	0.107553	-0.0986162	Inactive in both
NM_031404	Actl6b	1.78096	1.42039	0.00391473	0.00296561	-0.400585	0	0	0	0	0	#DIV/0!	NA	Inactive in both
NM_009611	Actl7a	4.02067	0	0	0	0	0.0146551	0	-inf	#DIV/0!	#DIV/0!	#DIV/0!	NA	Inactive in both
NM_025271	Actl7b	1.34923	0.655476	0.088262	0.23402	1.40677	0	0	0	0	0	#DIV/0!	NA	Inactive in both
NM_183282	Actl9	0.458755	0.27302	0.0916145	0	0	0	0	0	0	#DIV/0!	#DIV/0!	NA	Inactive in both
NM_134156	Actn1	11.8736	16.1116	0.0844422	0.239501	1.504	4.92503	1.9414	-1.34304	58.3243	8.10603	-0.857041	-0.50035	Active in both
NM_033268	Actn2	10.4703	1.31095	0.226898	0.023318	-3.28253	2.27325	0.0237113	-6.58304	10.0188	1.01687	-0.993552	NA	Exclusively pre-pro-B
NM_013456	Actn3	1.34923	2.23945	0.0262951	0.0227656	-0.20794	0.089703	0	-inf	3.41139	0	NA	NA	Inactive in both
NM_021895	Actn4	26.9314	39.2146	1.30186	2.60631	1.00143	8.02818	11.8175	0.55778	6.16669	4.53419	-0.133552	0.182185	Active in both
NM_019785	Actr10	26.2834	28.2904	0.982873	1.23624	0.330887	15.6971	21.1042	0.427034	15.9706	17.0712	0.0289426	NA	Active in both
NM_016860	Actr1a	39.0745	50.6284	2.09454	2.17169	0.0521902	55.9426	71.224	0.348417	26.7088	32.7965	0.0891729	0.0211844	Active in both
NM_146107	Actr1b	32.5978	39.5936	2.07007	1.55932	-0.408759	33.9258	27.7014	-0.292424	16.3888	17.765	0.0350204	-0.388894	Active in both
NM_146243	Actr2	26.8233	23.5384	5.61132	5.00874	-0.163893	163.415	121.497	-0.427619	29.1224	24.257	-0.0793895	-0.00435125	Active in both
NM_001205385	Actr3	5.47803	11.1961	1.34286	1.49875	0.158449	65.304	81.8845	0.326418	48.6306	54.6354	0.0505641	0.11693	Exclusively pro-B
NM_001205386	Actr3	5.47803	11.1961	1.36629	1.59082	0.219511	42.2796	60.4277	0.515249	30.9449	37.9852	0.0890259	NA	Exclusively pro-B
NM_023735	Actr3	5.47803	11.1961	1.33993	1.4699	0.133563	8.2286	15.5752	0.920531	6.14107	10.5961	0.236901	NA	Exclusively pro-B
NM_001004365	Actr3b	24.9342	22.118	0.233993	0.172528	-0.439638	9.25955	0	-inf	39.5719	0	NA	NA	Active in both
NM_175419	Actr5	33.7316	38.0672	1.60514	1.38541	-0.212382	8.35428	12.5895	0.59163	5.2047	9.08717	0.242033	NA	Active in both
NM_025914	Actr6	33.866	47.0735	0.743647	0.827494	0.154131	21.2305	21.6046	0.0251969	28.5492	26.1085	-0.038812	NA	Active in both
NM_027493	Actr8	25.0693	26.2686	2.09385	1.37236	-0.609495	16.117	17.2518	0.0981699	7.69731	12.5709	0.213026	0.407644	Active in both
NM_028514	Actrt1	0.458755	0.382455	0	0	0	0	0	0	#DIV/0!	#DIV/0!	#DIV/0!	NA	Inactive in both
NM_028513	Actrt2	1.78096	0.764911	0	0	0	0	0	0	#DIV/0!	#DIV/0!	#DIV/0!	NA	Inactive in both
NM_029690	Actrt3	9.12103	8.30118	0.0224125	0.0169786	-0.400585	0	0	0	0	0	#DIV/0!	NA	Active in both
NM_001110204	Acvr1	3.15722	37.3046	0.00312532	0.0844441	4.75592	0	0	0	0	0	#DIV/0!	NA	Exclusively pro-B
NM_001110205	Acvr1	3.15722	37.3046	0.00312532	0.0844441	4.75592	0	1.13537	inf	0	13.4452	#DIV/0!	NA	Exclusively pro-B
NM_007394	Acvr1	3.15722	37.3046	0.00312532	0.0828657	4.7287	0	0.996178	inf	0	12.0216	#DIV/0!	NA	Exclusively pro-B
NM_007395	Acvr1b	10.4432	15.182	1.36578	0.770429	-0.82599	12.4781	5.11671	-1.28611	9.13625	6.64137	-0.13851	NA	Active in both
NM_001033369	Acvr1c	1.83502	6.22759	0.00109337	0.00993938	3.18438	0	0.118955	inf	0	11.968	#DIV/0!	NA	Inactive in both
NM_001111030	Acvr1c	0.917509	8.30118	0.0111107	0.0142035	0.354302	0	7.33399e-06	inf	0	0.000516349	#DIV/0!	NA	Exclusively pro-B
NM_007396	Acvr2a	8.58119	31.7302	0.27291	0.590922	1.11455	0.868908	5.26561	2.59932	3.18387	8.91083	0.446963	NA	Active in both
NM_007397	Acvr2b	31.4108	37.7964	1.40969	0.474969	-1.56948	2.13734	1.25413	-0.769129	1.51617	2.64044	0.240928	NA	Active in both
NM_009612	Acvrl1	0	0.928496	0.0522584	0.00848323	-2.62298	0.289641	0.0314373	-3.20372	5.54247	3.70582	-0.17482	NA	Inactive in both
NM_001276442	Acy1	10.0385	17.3131	0.357935	0.253077	-0.500121	2.53124	1.77589	-0.5113	7.0718	7.0172	-0.00336583	NA	Active in both
NM_025371	Acy1	10.0385	17.3131	0.274416	0.216923	-0.339185	2.78026	0.0179616	-7.27416	10.1315	0.0828018	-2.08764	-0.519577	Active in both
NM_027857	Acy3	2.29377	0.655476	0.0937371	0.184628	0.977926	1.37858	0	-inf	14.7069	0	NA	NA	Inactive in both
NM_025421	Acyp1	17.2164	27.1971	2.06745	1.7376	-0.250762	39.5019	61.5213	0.639164	19.1066	35.406	0.267894	0.10233	Active in both
NM_029344	Acyp2	3.15722	4.47889	0.0441667	0.0592978	0.425019	0	0	0	0	0	#DIV/0!	NA	Inactive in both
NM_001272052	Ada	16.6766	30.2579	0.0927312	0.20071	1.11399	0.00201179	0.000649766	-1.63049	0.0216949	0.00323733	-0.826169	NA	Active in both
NM_007398	Ada	16.6766	30.2579	0.14837	0.206732	0.47856	4.13076	12.3356	1.57835	27.841	59.6696	0.331069	-0.0577753	Active in both
NM_009350	Adad1	0	1.58397	0.208348	0.376221	0.852586	0	0	0	0	0	#DIV/0!	NA	Inactive in both
NM_029428	Adad2	0.458755	1.91228	0	0	0	0	0	0	#DIV/0!	#DIV/0!	#DIV/0!	NA	Inactive in both
NM_029475	Adal	1.83502	4.31531	1.02662	1.07508	0.0665406	9.01083	18.2778	1.02036	8.77718	17.0013	0.287128	NA	Inactive in both
NM_007399	Adam10	21.4263	23.1052	1.84607	2.54873	0.46532	23.5397	33.686	0.517056	12.7512	13.2168	0.0155732	0.464201	Active in both
NM_001110778	Adam11	3.13019	2.13001	1.2626	0.0126185	-6.64471	4.43231	5.6296e-06	-19.5866	3.51047	0.000446139	-3.8959	NA	Inactive in both
NM_009613	Adam11	3.13019	2.13001	1.37253	0.0126185	-6.76516	7.04215	0.0480077	-7.19661	5.13077	3.80455	-0.129879	NA	Inactive in both
NM_007400	Adam12	1.78096	1.09208	0.00678645	0.00653057	-0.0554499	0.0238921	0.0148095	-0.69001	3.52056	2.26772	-0.191022	NA	Inactive in both
NM_001037722	Adam15	13.6275	16.3293	0.622808	0.0641294	-3.27973	3.87022	1.32057	-1.55126	6.21414	20.5923	0.520323	NA	Active in both
NM_009614	Adam15	13.6275	16.3293	0.743742	0.0641294	-3.53574	0	3.28869e-05	inf	0	0.000512821	#DIV/0!	NA	Active in both
NM_009615	Adam17	28.5501	41.0151	1.51883	1.45412	-0.0628072	43.8164	17.964	-1.28636	28.8489	12.3538	-0.368327	NA	Active in both
NM_010084	Adam18	0.458755	0.27302	0.017297	0.0104827	-0.722513	0	0	0	0	0	#DIV/0!	NA	Inactive in both
NM_009616	Adam19	0	2.13001	0.00617793	0.198124	5.00314	0.213048	0.360043	0.756987	34.4853	1.81726	-1.27822	NA	Inactive in both
NM_172126	Adam1a	0	0	1.70364	2.94993	0.79206	2.01117	0.951433	-1.07986	1.18051	0.322528	-0.563504	NA	Inactive in both
NM_172125	Adam1b	0.917509	0.382455	0.304418	0.675364	1.14961	0.00653694	0	-inf	0.0214736	0	NA	NA	Inactive in both
NM_009618	Adam2	0.917509	0.546041	0.0423003	0.0226197	-0.903086	0.1699	0.0148455	-3.51659	4.01652	0.656308	-0.786743	NA	Inactive in both
NM_001009548	Adam20	0	0.382455	0	0	0	0	0	0	#DIV/0!	#DIV/0!	#DIV/0!	NA	Inactive in both
NM_020330	Adam21	0.458755	0.655476	0.291646	0.331404	0.184377	0.173157	0.0841595	-1.04089	0.593724	0.253948	-0.36884	NA	Inactive in both
NM_001007220	Adam22	9.57979	2.67605	0.0122773	0.0039614	-1.63191	0	9.99805e-05	inf	0	0.0252387	#DIV/0!	NA	Exclusively pre-pro-B
NM_001007221	Adam22	9.57979	2.67605	0.0125046	0.00585598	-1.09448	0.000118084	0.105252	9.79982	0.00944321	17.9734	3.27951	NA	Exclusively pre-pro-B
NM_001098225	Adam22	9.57979	2.67605	0.0171762	0.00417664	-2.04	1.87568	0.0155853	-6.91109	109.202	3.73154	-1.46634	NA	Exclusively pre-pro-B
NM_001177600	Adam23	1.83502	1.14737	0.00246277	0.00410449	0.736918	0.05818	1.2224	4.39305	23.6238	297.82	1.10061	NA	Inactive in both
NM_011780	Adam23	1.83502	1.14737	0.00291458	0.00346963	0.251491	0.123323	0.31716	1.36276	42.3124	91.4104	0.334528	NA	Inactive in both
NM_010086	Adam24	0	0.382455	0.00882496	0	0	0	0	0	0	#DIV/0!	#DIV/0!	NA	Inactive in both
NM_011781	Adam25	0.458755	0.819061	0	0	0	0	0	0	#DIV/0!	#DIV/0!	#DIV/0!	NA	Inactive in both
NM_010085	Adam26a	1.78096	0	0.00743716	0.00563403	-0.400585	0	0	0	0	0	#DIV/0!	NA	Inactive in both
NM_001009547	Adam26b	0	0.382455	0.0151584	0.0172248	0.184377	0	0	0	0	0	#DIV/0!	NA	Inactive in both
NM_001048175	Adam28	0	0.27302	0	0.0028609	0	0	0	0	#DIV/0!	0	#DIV/0!	NA	Inactive in both
NM_010082	Adam28	0	0.27302	0.00256148	0.000970225	-1.40059	0	0	0	0	0	#DIV/0!	NA	Inactive in both
NM_183366	Adam28	0	0.27302	0.002607	0.00197494	-0.400585	0	0	0	0	0	#DIV/0!	NA	Inactive in both
NM_175939	Adam29	0.890479	0	0.00869694	0.00790605	-0.137551	0	0	0	0	0	#DIV/0!	NA	Inactive in both
NM_009619	Adam3	1.80799	1.20152	0.326508	0.00879888	-5.21365	0	0	0	0	0	#DIV/0!	NA	Inactive in both
NM_027665	Adam30	0.890479	1.03793	0	0.0402253	0	0.0545885	0.0707744	0.37463	#DIV/0!	1.75945	#DIV/0!	NA	Inactive in both
NM_153397	Adam32	0.458755	0.819061	0.0484261	0.0400586	-0.273673	0	0.0148502	inf	0	0.370712	#DIV/0!	NA	Inactive in both
NM_001163529	Adam33	1.37626	1.69341	0	0.0621329	0	0.0204681	0	-inf	#DIV/0!	0	#DIV/0!	NA	Inactive in both
NM_033615	Adam33	1.37626	1.69341	0.0048246	0.029239	2.59941	9.71003e-05	0	-inf	0.0201261	0	NA	NA	Inactive in both
NM_145745	Adam34	0.458755	0.819061	0.0082232	0	0	0	0	0	0	#DIV/0!	#DIV/0!	NA	Inactive in both
NM_001025380	Adam39	0	0.27302	0.0162757	0	0	0	0	0	0	#DIV/0!	#DIV/0!	NA	Inactive in both
NM_009620	Adam4	1.34923	0	1.1304	0.734	-0.622978	1.72618	0.833051	-1.0511	1.52706	1.13495	-0.128879	NA	Inactive in both
NM_001272057	Adam5	0.458755	1.14737	0.00960696	0.0109166	0.184377	0	0	0	0	0	#DIV/0!	NA	Inactive in both
NM_001272058	Adam5	0.458755	1.14737	0.0103145	0.00781375	-0.400585	0	0	0	0	0	#DIV/0!	NA	Inactive in both
NM_001272059	Adam5	0.458755	1.14737	0.00644655	0.00781375	0.277487	0	0	0	0	0	#DIV/0!	NA	Inactive in both
NM_007401	Adam5	0.458755	1.14737	0.00892075	0.0077976	-0.194134	0	0	0	0	0	#DIV/0!	NA	Inactive in both
NM_174885	Adam6a	4.53349	0.382455	0.025014	0.208443	3.05885	0	0.286519	inf	0	1.37457	#DIV/0!	NA	Inactive in both
NM_001009545	Adam6b	0.890479	0.928496	0.0276134	0.627558	4.50631	0.923925	10.4928	3.50548	33.4592	16.7201	-0.301278	NA	Inactive in both
NM_007402	Adam7	0.458755	0.27302	0.0051751	0.0052272	0.0144521	0	0	0	0	0	#DIV/0!	NA	Inactive in both
NM_007403	Adam8	1.34923	0.928496	1.0785	0.459352	-1.23135	1.48318	0.241584	-2.61809	1.37523	0.525923	-0.417453	NA	Inactive in both
NM_001270996	Adam9	9.14806	15.5103	0.514262	0.382522	-0.426961	3.0676	1.04662	-1.55137	5.96505	2.7361	-0.338482	NA	Active in both
NM_007404	Adam9	9.14806	15.5103	0.494698	0.384639	-0.363041	12.4025	6.7005	-0.888292	25.0709	17.4202	-0.158116	NA	Active in both
NM_021475	Adamdec1	0.890479	0.382455	0.003356	0.00508467	0.599415	0	0	0	0	0	#DIV/0!	NA	Inactive in both
NM_009621	Adamts1	1.78096	3.27738	0.00675174	0.0204591	1.59941	0.0661845	0.150469	1.1849	9.80259	7.35461	-0.124781	NA	Inactive in both
NM_172619	Adamts10	29.9534	40.688	1.00253	0.321128	-1.64243	3.28929	0	-inf	3.28099	0	NA	NA	Active in both
NM_175501	Adamts12	0	1.74756	0.00578019	0.0079155	0.453564	0.0230403	0.168544	2.8709	3.98608	21.2929	0.727689	NA	Inactive in both
NM_001001322	Adamts13	2.26674	1.80284	0.0987152	0.0734698	-0.42612	0	0	0	0	0	#DIV/0!	NA	Inactive in both
NM_001081127	Adamts14	2.7255	4.42361	0.00821598	0.0155601	0.921343	0.081914	0.0126086	-2.6997	9.97008	0.810318	-1.09004	NA	Inactive in both
NM_001024139	Adamts15	0.458755	0	0.00807496	0.00611719	-0.400585	0	0.0372991	inf	0	6.09742	#DIV/0!	NA	Inactive in both
NM_172053	Adamts16	0	1.31095	0.00385052	0.00791748	1.03999	0	0.0181543	inf	0	2.29294	#DIV/0!	NA	Inactive in both
NM_001033877	Adamts17	8.23055	15.129	0.0236498	0.0457007	0.950391	1.06831	0.00607982	-7.45708	45.1721	0.133036	-2.5309	NA	Active in both
NM_172466	Adamts18	0	0.382455	0.00332894	0.00378276	0.184377	0	0.00717736	inf	0	1.89739	#DIV/0!	NA	Inactive in both
NM_175506	Adamts19	1.34923	1.47454	0.0066493	0.00525619	-0.339185	0	0	0	0	0	#DIV/0!	NA	Inactive in both
NM_175643	Adamts2	1.37626	0.928496	0.0090045	0.00893834	-0.0106389	0.00762514	0.0682061	3.16107	0.846814	7.63073	0.954778	NA	Inactive in both
NM_001164785	Adamts20	1.37626	3.44096	0.00597104	0.00452337	-0.400585	0	0	0	0	0	#DIV/0!	NA	Inactive in both
NM_001164786	Adamts20	1.37626	3.44096	0.00237004	0.00179543	-0.400585	0	0	0	0	0	#DIV/0!	NA	Inactive in both
NM_177431	Adamts20	1.37626	3.44096	0.00420597	0.00318624	-0.400585	0	0	0	0	0	#DIV/0!	NA	Inactive in both
NM_001081401	Adamts3	8.68931	3.27738	0.0544801	0.110889	1.02531	0.529625	0	-inf	9.72145	0	NA	NA	Exclusively pre-pro-B
NM_177872	Adamts3	8.68931	3.27738	0.0478946	0.0986432	1.04236	1.24124e-05	0	-inf	0.000259161	0	NA	NA	Exclusively pre-pro-B
NM_172845	Adamts4	1.37626	0.655476	0.0462026	0.0400009	-0.20794	0	0.0574114	inf	0	1.43525	#DIV/0!	0.502195	Inactive in both
NM_011782	Adamts5	0.917509	0.382455	0.00291886	0.00221118	-0.400585	0.0549823	0.152355	1.47039	18.8369	68.9021	0.563222	NA	Inactive in both
NM_001081020	Adamts6	24.5295	12.7801	1.05966	0.30149	-1.81342	5.93431	0.851055	-2.80175	5.60019	2.82283	-0.297518	NA	Active in both
NM_001003911	Adamts7	4.53349	8.95779	0.0168916	0.0166351	-0.0220737	0.0464977	0.462206	3.3133	2.75271	27.7849	1.00405	NA	Exclusively pro-B
NM_013906	Adamts8	1.83502	1.69341	0.0123591	0.00234066	-2.40059	0	0	0	0	0	#DIV/0!	NA	Inactive in both
NM_175314	Adamts9	1.80799	0.928496	0.00243548	0.00516599	1.08484	0.00899948	0.123796	3.78198	3.69516	23.9636	0.811919	NA	Inactive in both
NM_029967	Adamtsl1	0.458755	0.928496	0.00887562	0.00596256	-0.573917	0	0	0	0	0	#DIV/0!	NA	Inactive in both
NM_029981	Adamtsl2	4.10176	5.18965	0.0300326	0.0113756	-1.40059	0.78156	0.103974	-2.91014	26.0238	9.14009	-0.454419	NA	Inactive in both
NM_001190374	Adamtsl3	0	2.73134	0.00607406	0.0068169	0.166455	0.0283636	0.0578334	1.02786	4.66963	8.48383	0.259309	NA	Inactive in both
NM_144899	Adamtsl4	1.34923	5.35324	0	0.0326082	0	0.0482331	0	-inf	#DIV/0!	0	#DIV/0!	NA	Inactive in both
NM_001113548	Adamtsl5	4.99224	6.11702	0.10545	0.0307244	-1.7791	0	0	0	0	0	#DIV/0!	NA	Inactive in both
NM_025629	Adamtsl5	5.451	6.49947	0.0221044	0	0	0.0946835	0	-inf	4.28347	#DIV/0!	#DIV/0!	NA	Inactive in both
NM_172723	Adap1	10.0115	14.4723	1.89924	0.20212	-3.23214	5.62064	1.42374	-1.98105	2.95941	7.04404	0.376617	NA	Active in both
NM_172133	Adap2	4.99224	17.4767	0.0101695	0.0115559	0.184377	0.111875	0.0190356	-2.55511	11.001	1.64727	-0.82467	NA	Exclusively pro-B
NM_001038587	Adar	16.7577	28.2892	0.792973	0.582177	-0.445815	5.99467	4.32483	-0.471038	7.55974	7.42872	-0.00759267	NA	Active in both
NM_001146296	Adar	23.612	23.8667	1.03699	0.720803	-0.524722	2.112	0.000600487	-11.7802	2.03667	0.000833081	-3.38823	NA	Active in both
NM_019655	Adar	23.612	23.8667	1.11697	0.768856	-0.538802	7.62672	4.90894	-0.635651	6.82806	6.38473	-0.0291547	NA	Active in both
NM_001024837	Adarb1	3.21128	12.9437	0.00196665	0.0327764	4.05885	0.000250012	0.000434468	0.797253	0.127126	0.0132555	-0.981838	NA	Exclusively pro-B
NM_130895	Adarb1	3.21128	12.9437	0.00147499	0.0331489	4.49019	0.148991	0.900342	2.59525	101.012	27.1605	-0.570433	NA	Exclusively pro-B
NM_052977	Adarb2	0.458755	0.546041	0.00821284	0.00553982	-0.568042	0	0	0	0	0	#DIV/0!	NA	Inactive in both
NM_013925	Adat1	21.7769	35.2794	1.10876	1.05507	-0.0716057	2.72019	3.3495	0.300237	2.45337	3.17468	0.111936	NA	Active in both
NM_025748	Adat2	32.6519	30.2556	0.527077	0.853023	0.694572	4.27423	10.1355	1.24568	8.10932	11.8819	0.1659	NA	Active in both
NM_001100606	Adat3	27.2009	28.5634	0.709183	0.676527	-0.06801	0.56109	0.215046	-1.38359	0.791178	0.317868	-0.396028	0.407644	Active in both
NM_172875	Adc	34.1904	17.479	2.63916	0.0957278	-4.785	2.02712	0.0963231	-4.3954	0.768092	1.00622	0.117279	NA	Active in both
NM_028105	Adck1	41.7459	52.9784	0.407636	0.354938	-0.199717	9.97327	3.74789	-1.41199	24.4661	10.5593	-0.36493	NA	Active in both
NM_178873	Adck2	20.4818	25.6154	0.698931	0.634733	-0.139	4.19174	1.87999	-1.15683	5.99736	2.96186	-0.306396	NA	Active in both
NM_001163290	Adck3	1.80799	0.546041	0.306358	0.139585	-1.13407	0.0100688	2.90242	8.17122	0.0328661	20.7932	2.80117	NA	Inactive in both
NM_023341	Adck3	15.4355	25.286	0.234274	0.162042	-0.53183	3.82822	0.00174083	-11.1027	16.3408	0.0107431	-3.18214	NA	Active in both
NM_133770	Adck4	16.7847	17.3673	1.37556	0.689626	-0.996137	5.49723	4.50437	-0.287381	3.99635	6.53161	0.213357	NA	Active in both
NM_172960	Adck5	20.9135	24.0856	0.341709	0.415156	0.280885	0.0185505	0.0136572	-0.441794	0.0542873	0.0328965	-0.217549	NA	Active in both
NM_009622	Adcy1	1.34923	5.78871	0.00817837	0.00991285	0.277487	0	0	0	0	0	#DIV/0!	NA	Inactive in both
NM_173029	Adcy10	2.23971	0.27302	0.0260177	0.0300832	0.209468	0	0.0561091	inf	0	1.86513	#DIV/0!	NA	Inactive in both
NM_153534	Adcy2	3.15722	1.74756	0.00479208	0.00600868	0.326396	0	0	0	0	0	#DIV/0!	NA	Inactive in both
NM_001159536	Adcy3	20.4277	21.6273	0.252788	0.0883388	-1.51681	0	0.105069	inf	0	1.18939	#DIV/0!	NA	Active in both
NM_001159537	Adcy3	20.4277	21.6273	0.240266	0.0954533	-1.33176	1.00422	0.401823	-1.32145	4.17962	4.20963	0.00310664	NA	Active in both
NM_138305	Adcy3	2.7255	2.67605	0.237814	0.0891802	-1.41504	4.48863	1.15054	-1.96396	18.8746	12.9013	-0.165244	NA	Inactive in both
NM_080435	Adcy4	0.917509	1.91228	0.00420084	0.0668293	3.99173	0	0	0	0	0	#DIV/0!	NA	Inactive in both
NM_001012765	Adcy5	0.458755	1.03793	0.00968568	0.00669936	-0.53183	0.0104673	0	-inf	1.0807	0	NA	NA	Inactive in both
NM_007405	Adcy6	3.13019	0.546041	1.34348	0.140009	-3.26239	3.01778	1.37723	-1.13172	2.24623	9.83673	0.641396	NA	Inactive in both
NM_001037723	Adcy7	33.8668	17.6426	1.07642	0.214897	-2.32453	7.48931	0	-inf	6.95758	0	NA	NA	Active in both
NM_001037724	Adcy7	20.4547	9.7227	1.04871	0.221861	-2.24088	51.1962	0.00401007	-13.6401	48.8185	0.0180747	-3.43151	NA	Active in both
NM_001109756	Adcy7	0.917509	0.928496	0.839766	0.205313	-2.03217	0.0767621	0.402	2.38873	0.0914089	1.95799	1.33082	NA	Inactive in both
NM_007406	Adcy7	4.93818	7.21137	0.705979	0.177446	-1.99224	0	0	0	0	0	#DIV/0!	NA	Inactive in both
NM_009623	Adcy8	2.26674	4.58833	0.00561763	0.00766015	0.447412	0.0193198	0	-inf	3.43914	0	NA	NA	Inactive in both
NM_009624	Adcy9	4.56052	8.35646	0.0674389	0.261558	1.95548	2.10393	1.07559	-0.967957	31.1976	4.11224	-0.880042	NA	Exclusively pro-B
NM_009625	Adcyap1	0	0.546041	0.0103346	0	0	0	0	0	0	#DIV/0!	#DIV/0!	NA	Inactive in both
NM_001025372	Adcyap1r1	1.78096	0.819061	0	0.00288055	0	0.00603911	0	-inf	#DIV/0!	0	#DIV/0!	NA	Inactive in both
NM_007407	Adcyap1r1	1.78096	0.819061	0	0.00192037	0	0.00033872	0	-inf	#DIV/0!	0	#DIV/0!	NA	Inactive in both
NM_001024458	Add1	17.7563	23.7562	0.762043	0.501882	-0.602523	60.8383	29.588	-1.03997	79.8358	58.9541	-0.131684	-0.709644	Active in both
NM_001102444	Add1	17.7563	23.7562	0.768465	0.48972	-0.650021	0.96825	0.449039	-1.10854	1.25998	0.91693	-0.138028	NA	Active in both
NM_013457	Add1	17.7563	23.7562	0.78773	0.467829	-0.75172	1.2236	0.929861	-0.396043	1.55332	1.98761	0.107069	NA	Active in both
NM_001271857	Add2	0.458755	1.58397	0.0032754	0.00248128	-0.400585	0	0	0	0	0	#DIV/0!	NA	Inactive in both
NM_001271858	Add2	0.458755	1.58397	0.00131016	0.00248128	0.921343	0	0	0	0	0	#DIV/0!	NA	Inactive in both
NM_001271859	Add2	1.34923	0	0.00135262	0.00102468	-0.400585	0	0	0	0	0	#DIV/0!	NA	Inactive in both
NM_001271860	Add2	0.458755	1.58397	0.00077624	0.00176413	1.18438	0	0	0	0	0	#DIV/0!	NA	Inactive in both
NM_001271861	Add2	1.34923	0	0	0.00302394	0	0	0	0	#DIV/0!	0	#DIV/0!	NA	Inactive in both
NM_013458	Add2	1.34923	0	0	0.00102468	0	0	0	0	#DIV/0!	0	#DIV/0!	NA	Inactive in both
NM_001164099	Add3	5.96381	4.75191	0.43212	0.337569	-0.356251	0.00784871	0	-inf	0.0181633	0	NA	NA	Inactive in both
NM_001164100	Add3	17.1894	28.727	0.408703	0.358189	-0.190332	8.4782	2.04824	-2.04938	20.7442	5.71832	-0.559627	-0.160453	Active in both
NM_001164101	Add3	5.96381	4.75191	0.427429	0.355779	-0.264702	1.31258	0	-inf	3.07087	0	NA	NA	Inactive in both
NM_013758	Add3	2.75253	4.09644	0.417247	0.333084	-0.325013	52.7503	8.20788	-2.6841	126.425	24.642	-0.710155	NA	Inactive in both
NM_001127353	Adgb	1.34923	3.8787	0.0298375	0.0608553	1.02826	0	0	0	0	0	#DIV/0!	NA	Inactive in both
NM_007409	Adh1	0.458755	1.31095	0	0	0	0	0	0	#DIV/0!	#DIV/0!	#DIV/0!	NA	Inactive in both
NM_011996	Adh4	3.56191	1.42039	0.028512	0.0215993	-0.400585	0	0	0	0	0	#DIV/0!	NA	Inactive in both
NM_007410	Adh5	30.871	35.1711	1.31154	1.67519	0.353059	80.1079	69.7169	-0.200436	61.0791	41.6173	-0.166619	-0.145994	Active in both
NM_026945	Adh6a	1.34923	0	0.00351337	0.00798467	1.18438	0	0	0	0	0	#DIV/0!	NA	Inactive in both
NM_009626	Adh7	2.23971	0	0.00439454	0	0	0	0.114047	inf	0	#DIV/0!	#DIV/0!	NA	Inactive in both
NM_175236	Adhfe1	4.10176	5.7357	0.662246	1.85116	1.48299	0.00101073	0.0307834	4.92869	0.00152621	0.0166293	1.03726	NA	Inactive in both
NM_134052	Adi1	21.3723	34.7921	2.01594	2.55666	0.342806	27.4884	16.3448	-0.749997	13.6355	6.39303	-0.328965	0.450763	Active in both
NM_145635	Adig	0.917509	0.928496	0.0897944	0.263592	1.55361	0	0	0	0	0	#DIV/0!	NA	Inactive in both
NM_009605	Adipoq	0.890479	0	0.016455	0.00831035	-0.985548	0.605338	0.0267879	-4.49809	36.7874	3.22344	-1.05738	NA	Inactive in both
NM_028320	Adipor1	14.572	27.7454	2.16652	1.84394	-0.232586	54.6672	77.9525	0.511921	25.2327	42.2749	0.224119	NA	Active in both
NM_197985	Adipor2	5.47803	4.86135	1.78283	1.60682	-0.149962	45.104	30.4743	-0.565662	25.299	18.9656	-0.125138	NA	Inactive in both
NM_001243041	Adk	27.6867	32.987	0.242813	0.320817	0.401902	1.29599	26.662	4.36266	5.3374	83.1067	1.19231	0.226778	Active in both
NM_134079	Adk	39.965	36.5927	0.263987	0.350661	0.40961	20.2778	30.0923	0.569497	76.8136	85.8159	0.0481295	NA	Active in both
NM_009627	Adm	1.37626	4.36946	0	0.0883424	0	0	0.183214	inf	#DIV/0!	2.07391	#DIV/0!	NA	Inactive in both
NM_182928	Adm2	0	0.655476	0.035651	0	0	0	0	0	0	#DIV/0!	#DIV/0!	NA	Inactive in both
NM_009628	Adnp	30.0886	38.8885	9.07805	7.18107	-0.338183	45.1127	33.6017	-0.424999	4.96943	4.6792	-0.0261344	-0.297554	Active in both
NM_175028	Adnp2	26.4997	27.6902	1.82608	1.23507	-0.564165	14.3642	7.58381	-0.921481	7.86612	6.14041	-0.107563	NA	Active in both
NM_001005419	Ado	39.5332	56.8018	1.9328	2.55432	0.402249	16.5803	15.5697	-0.0907296	8.57839	6.09543	-0.148401	NA	Active in both
NM_001008533	Adora1	1.34923	2.67605	0.0103922	0.00656053	-0.66362	1.89877e-06	2.20689e-06	0.21695	0.000182711	0.000336389	0.265078	NA	Inactive in both
NM_001039510	Adora1	1.34923	2.67605	0.0103911	0.00524785	-0.985548	0.110727	0.00651012	-4.08818	10.656	1.24053	-0.933985	NA	Inactive in both
NM_009630	Adora2a	5.01927	11.415	0.0456815	0.178354	1.96506	1.57748	0.443031	-1.83214	34.5322	2.48399	-1.14307	NA	Exclusively pro-B
NM_007413	Adora2b	11.8465	26.7052	0.161541	0.00815836	-4.30748	0.331625	0.154149	-1.10523	2.05289	18.8946	0.963973	NA	Active in both
NM_001174169	Adora3	1.34923	0.382455	0.0852949	0.0899545	0.0767364	0.000204024	0	-inf	0.00239198	0	NA	NA	Inactive in both
NM_009631	Adora3	1.83502	1.52982	0.0637784	0.0120788	-2.40059	2.8828	0	-inf	45.2002	0	NA	NA	Inactive in both
NM_027025	Adora3	1.34923	0.382455	0.107397	0.0983452	-0.12702	1.107	0	-inf	10.3076	0	NA	NA	Inactive in both
NM_028121	Adpgk	20.1041	24.7388	1.51244	2.32622	0.62111	11.815	4.94509	-1.25656	7.81189	2.12581	-0.565232	0.181855	Active in both
NM_007414	Adprh	25.9057	61.767	1.47938	1.75924	0.249965	13.9357	13.738	-0.0206083	9.41997	7.80903	-0.0814524	0.352308	Active in both
NM_172750	Adprhl1	0.458755	1.42039	0.145751	0.220827	0.599415	0.786726	0	-inf	5.39775	0	NA	NA	Inactive in both
NM_133883	Adprhl2	20.5088	29.7085	2.51871	1.8903	-0.414069	7.90062	9.29841	0.235019	3.13677	4.919	0.195395	0.0717371	Active in both
NM_025510	Adprm	34.4599	57.4528	0.923271	1.06042	0.199807	13.6581	16.3139	0.256352	14.7932	15.3844	0.0170196	NA	Active in both
NM_001271759	Adra1a	0	1.42039	0.00510814	0.00048371	-3.40059	0	0	0	0	0	#DIV/0!	NA	Inactive in both
NM_001271760	Adra1a	0	1.42039	0.00383111	0.00290226	-0.400585	0	0	0	0	0	#DIV/0!	NA	Inactive in both
NM_001271761	Adra1a	0	1.42039	0.0050752	0.0034952	-0.538089	0	0	0	0	0	#DIV/0!	NA	Inactive in both
NM_013461	Adra1a	0	1.42039	0.00255407	0.0048371	0.921343	0	0	0	0	0	#DIV/0!	NA	Inactive in both
NM_007416	Adra1b	1.37626	3.93285	0.00609556	0.0092354	0.599415	0	0	0	0	0	#DIV/0!	NA	Inactive in both
NM_013460	Adra1d	0.458755	1.96643	0.0222258	0.00841859	-1.40059	0	0.121427	inf	0	14.4237	#DIV/0!	NA	Inactive in both
NM_007417	Adra2a	3.21128	9.50383	0.709428	0.699906	-0.0194952	0.0244288	0.936866	5.26119	0.0344345	1.33856	1.58964	NA	Exclusively pro-B
NM_009633	Adra2b	4.56052	4.26002	0.0318649	0.0482786	0.599415	0.142275	0	-inf	4.46494	0	NA	NA	Inactive in both
NM_007418	Adra2c	1.37626	1.69341	0.0196092	0.0742747	1.92134	0	0	0	0	0	#DIV/0!	NA	Inactive in both
NM_007419	Adrb1	0.917509	2.40303	0.0503494	0	0	0.156208	0	-inf	3.10248	#DIV/0!	#DIV/0!	NA	Inactive in both
NM_007420	Adrb2	5.50506	20.7518	0.263242	1.17436	2.15741	0.499908	0.0784838	-2.6712	1.89904	0.0668312	-1.45356	NA	Exclusively pro-B
NM_013462	Adrb3	0.890479	0.764911	0	0	0	0.0617169	0	-inf	#DIV/0!	#DIV/0!	#DIV/0!	NA	Inactive in both
NM_130863	Adrbk1	35.8902	69.0359	5.55608	14.5863	1.39248	41.0399	89.085	1.11816	7.38649	6.10744	-0.0825791	0.709069	Active in both
NM_001035531	Adrbk2	5.90975	4.47889	0.359478	0.00432259	-6.37787	2.49721	0	-inf	6.94676	0	NA	NA	Inactive in both
NM_177078	Adrbk2	5.90975	4.47889	0.641209	0.00859332	-6.22144	8.61882	0.0123988	-9.44115	13.4415	1.44284	-0.969229	NA	Inactive in both
NM_019822	Adrm1	29.09	30.8028	2.65744	3.42942	0.367931	4.35514	4.52773	0.0560706	1.63885	1.32026	-0.09388	0.91596	Active in both
NM_009634	Adsl	28.1725	49.261	2.42374	2.28033	-0.0879951	26.0172	20.798	-0.323022	10.7343	9.12062	-0.0707498	-0.190955	Active in both
NM_007422	Adss	24.4214	27.7454	2.87475	3.62866	0.336003	95.5972	117.207	0.294016	33.2541	32.3003	-0.0126385	0.214029	Active in both
NM_007421	Adssl1	27.7678	43.7476	1.51559	2.55934	0.755893	6.03168	0.405575	-3.89452	3.97976	0.158468	-1.39991	NA	Active in both
NM_001145875	Adtrp	0	0.928496	0.00445442	0.00562409	0.33638	0	0	0	0	0	#DIV/0!	NA	Inactive in both
NM_175417	Adtrp	0	1.03793	0.00371765	0.00957546	1.36495	0	0	0	0	0	#DIV/0!	NA	Inactive in both
NM_009636	Aebp1	5.01927	3.38681	0.0242124	0.0229277	-0.0786573	0.19826	0.506631	1.35355	8.18836	22.0969	0.431135	NA	Inactive in both
NM_001005605	Aebp2	26.7692	35.663	1.217	0.744127	-0.70971	17.0373	18.6245	0.128502	13.9994	25.0286	0.252328	NA	Active in both
NM_009637	Aebp2	53.5384	66.846	1.58543	1.04901	-0.595842	23.8969	18.2618	-0.387993	15.0728	17.4085	0.0625682	NA	Active in both
NM_178803	Aebp2	2.75253	1.14737	1.03947	0.754157	-0.462909	6.69738	0	-inf	6.44308	0	NA	NA	Inactive in both
NM_001162939	Aen	21.831	28.2881	3.50792	1.79616	-0.965703	2.34297	4.9355	1.07486	0.667909	2.74781	0.61427	NA	Active in both
NM_026531	Aen	21.831	28.2881	3.76543	1.74463	-1.10989	3.63252	0	-inf	0.964704	0	NA	NA	Active in both
NM_001276288	Aes	17.7022	21.6262	1.14051	1.19314	0.0650782	1.1292	4.09063	1.85703	0.99008	3.42846	0.539429	NA	Active in both
NM_010347	Aes	17.7022	21.6262	1.00474	1.296	0.367241	48.8497	65.4935	0.423002	48.6193	50.5353	0.0167857	NA	Active in both
NM_134158	AF251705	3.61598	0.382455	2.53932	0.0185861	-7.09407	0.715801	0	-inf	0.281887	0	NA	NA	Inactive in both
NM_153093	AF366264	0	0.382455	0	0.0332327	0	0	0	0	#DIV/0!	0	#DIV/0!	NA	Inactive in both
NM_153509	AF529169	1.37626	0.655476	0.00761207	0.00864979	0.184377	0	0	0	0	0	#DIV/0!	NA	Inactive in both
NM_027373	Afap1	7.74477	4.75191	0.00623677	0.31054	5.63783	10.7998	4.21841	-1.35624	1731.63	13.5841	-2.10542	NA	Inactive in both
NM_178928	Afap1l1	2.69847	2.07586	0.0100068	0.0210573	1.07335	0.0339157	0.0451213	0.411854	3.38928	2.14279	-0.199128	NA	Inactive in both
NM_001177796	Afap1l2	0	1.58397	0.00195517	0.00444342	1.18438	0	0.000105776	inf	0	0.0238051	#DIV/0!	NA	Inactive in both
NM_001177797	Afap1l2	0	1.58397	0.00716896	0.00296228	-1.27505	0	0.0269659	inf	0	9.10308	#DIV/0!	NA	Inactive in both
NM_146102	Afap1l2	0	1.58397	0.00325862	0.00493714	0.599415	0	5.96042e-05	inf	0	0.0120726	#DIV/0!	NA	Inactive in both
NM_001080798	Aff1	19.5372	38.5027	1.19818	3.25918	1.44366	0.502786	6.21276	3.62722	0.419623	1.90623	0.657317	NA	Active in both
NM_133919	Aff1	34.0552	44.5114	1.24663	3.29947	1.40421	12.6857	16.1037	0.344183	10.176	4.88069	-0.319097	NA	Active in both
NM_008032	Aff2	1.37626	1.09208	0.00333494	0.00505278	0.599415	0	0	0	0	0	#DIV/0!	NA	Inactive in both
NM_010678	Aff3	44.5525	21.5743	4.3119	3.52777	-0.289567	102.711	65.5073	-0.648871	23.8204	18.569	-0.108159	NA	Active in both
NM_033565	Aff4	28.7123	37.1398	4.992	1.87781	-1.41057	65.6876	21.0967	-1.6386	13.1586	11.2347	-0.0686462	NA	Active in both
NM_054070	Afg3l1	32.3013	47.7312	0.666694	0.556107	-0.261662	5.08653	2.31307	-1.13687	7.62948	4.1594	-0.263465	0.141621	Active in both
NM_027130	Afg3l2	19.5643	35.2806	1.47402	1.29222	-0.189899	15.9434	8.35828	-0.931683	10.8163	6.46813	-0.223299	-0.191983	Active in both
NM_145146	Afm	0.890479	0	0.00543792	0.0041195	-0.400585	0	0	0	0	0	#DIV/0!	NA	Inactive in both
NM_027827	Afmid	20.4818	28.2362	0.667892	0.536524	-0.315973	2.22602	3.36245	0.595048	3.3329	6.26711	0.274244	NA	Active in both
NM_007423	Afp	0.917509	0.27302	0.0068935	0	0	0	0	0	0	#DIV/0!	#DIV/0!	NA	Inactive in both
NM_001252503	Aftph	18.2691	40.635	0.924037	1.26455	0.452604	0	0.000757441	inf	0	0.00059898	#DIV/0!	NA	Active in both
NM_181411	Aftph	18.2691	40.635	0.940696	1.23258	0.389881	40.8118	48.1896	0.239738	43.3847	39.0965	-0.0451984	0.110274	Active in both
NM_001005847	Aga	15.4895	12.0163	1.0647	0.397202	-1.4225	13.2877	6.88304	-0.948976	12.4803	17.3288	0.142546	NA	Active in both
NM_001205054	Aga	15.4895	12.0163	0.930941	0.462051	-1.01064	0.000344751	0	-inf	0.000370325	0	NA	NA	Active in both
NM_001037136	Agap1	3.64301	15.5103	0.00355926	0.0704278	4.3065	0.709331	0.0745462	-3.25025	199.292	1.05848	-2.27481	NA	Exclusively pro-B
NM_178119	Agap1	3.64301	15.5103	0.00327452	0.0738791	4.49581	1.57419	9.11762e-05	-14.0756	480.74	0.00123413	-5.59055	NA	Exclusively pro-B
NM_001033263	Agap2	0	0.655476	1.76747	1.72198	-0.0376166	8.6493	3.68476	-1.23101	4.8936	2.13983	-0.359248	NA	Inactive in both
NM_001256431	Agap3	16.8658	29.4941	0.736148	0.690959	-0.0913964	0.0401985	0.0513128	0.352176	0.0546065	0.0742632	0.133529	NA	Active in both
NM_139153	Agap3	16.8658	29.4941	1.3417	1.14405	-0.229909	8.16291	5.57613	-0.54982	6.08402	4.87403	-0.0963025	-0.417463	Active in both
NM_001199224	Agbl1	0	1.42039	0.00925081	0.00891922	-0.0526621	0	0	0	0	0	#DIV/0!	NA	Inactive in both
NM_178755	Agbl2	2.23971	3.49625	0.0524332	0.157465	1.58648	0.0185878	0.0698721	1.91036	0.354504	0.443732	0.0974991	NA	Inactive in both
NM_178630	Agbl3	30.871	26.9264	0.0801061	0.14834	0.888921	1.29624	0.0497002	-4.70493	16.1815	0.335043	-1.68392	NA	Active in both
NM_001048189	Agbl4	1.83502	0.928496	0.00781562	0.010597	0.43922	0	0	0	0	0	#DIV/0!	NA	Inactive in both
NM_030231	Agbl4	1.83502	0.928496	0.00945839	0.0112758	0.253561	0	0	0	0	0	#DIV/0!	NA	Inactive in both
NM_001048192	Agbl5	24.5835	43.0899	0.813126	0.804277	-0.0157875	7.83707	9.89893	0.336958	9.6382	12.3079	0.106187	NA	Active in both
NM_174849	Agbl5	28.1184	41.8331	0.744263	0.697193	-0.0942541	3.13512	2.42759	-0.368997	4.21238	3.48195	-0.0827055	NA	Active in both
NM_001271422	Ager	1.83502	1.14737	0.365538	0.138457	-1.40059	0	5.49293e-05	inf	0	0.000396725	#DIV/0!	NA	Inactive in both
NM_001271423	Ager	1.83502	1.14737	0.223385	0.153841	-0.538089	0	0.0080272	inf	0	0.0521785	#DIV/0!	NA	Inactive in both
NM_001271424	Ager	1.83502	1.14737	0.284308	0.107689	-1.40059	2.9599	1.34433	-1.13866	10.4109	12.4835	0.0788471	NA	Inactive in both
NM_007425	Ager	1.83502	1.14737	0.162461	0.0923046	-0.815623	0	0	0	0	0	#DIV/0!	NA	Inactive in both
NM_010472	Agfg1	15.5436	28.0185	1.44096	2.56213	0.83031	35.236	67.9597	0.947631	24.4531	26.5247	0.0353166	0.748181	Active in both
NM_145566	Agfg2	12.6829	22.2839	0.791404	1.03397	0.385708	2.21354	1.62537	-0.445589	2.79698	1.57197	-0.250245	NA	Active in both
NM_178162	Agfg2	21.2641	33.2059	1.04752	1.4056	0.424204	5.49191	5.50249	0.00277768	5.24277	3.9147	-0.126862	NA	Active in both
NM_025630	Aggf1	20.8594	25.9968	2.30533	2.8367	0.299241	19.9034	20.4811	0.0412762	8.63364	7.22003	-0.0776545	NA	Active in both
NM_023538	Agk	24.8531	29.1658	0.964162	1.24621	0.370205	3.95388	5.92495	0.583535	4.10085	4.75436	0.0642184	0.20182	Active in both
NM_001081326	Agl	19.0515	32.8787	0.453528	0.366568	-0.30711	6.26291	2.58366	-1.27742	13.8093	7.04824	-0.292091	NA	Active in both
NM_001081408	Agmat	0.458755	1.42039	0.014944	0.0226417	0.599415	0	0	0	0	0	#DIV/0!	NA	Inactive in both
NM_178767	Agmo	0.458755	0.27302	0.00479134	0.00991182	1.04872	0	0	0	0	0	#DIV/0!	NA	Inactive in both
NM_153403	Ago1	43.3377	54.3401	1.69685	1.25985	-0.429601	20.0394	11.414	-0.812028	11.8098	9.05979	-0.115124	NA	Active in both
NM_153178	Ago2	15.8942	32.4962	3.19259	2.67854	-0.253283	22.1431	17.1733	-0.366694	6.93577	6.41145	-0.0341388	NA	Active in both
NM_153402	Ago3	40.3426	55.2697	0.606884	0.629744	0.0533456	6.3992	6.83286	0.0945976	10.5444	10.8502	0.0124182	NA	Active in both
NM_153177	Ago4	3.67004	29.2188	0.0114237	0.139546	3.61064	0.240187	1.59038	2.72714	21.0254	11.3968	-0.26596	NA	Exclusively pro-B
NM_001163379	Agpat1	23.4768	40.8504	1.52871	1.03288	-0.565645	10.9137	11.331	0.0541293	7.13916	10.9703	0.186572	NA	Active in both
NM_018862	Agpat1	2.26674	3.00436	1.35712	1.19943	-0.178193	8.80165	5.83127	-0.593964	6.48555	4.86169	-0.12516	NA	Inactive in both
NM_026212	Agpat2	14.5991	21.519	1.24195	0.234164	-2.40701	14.7849	2.42959	-2.60534	11.9046	10.3756	-0.0597027	NA	Active in both
NM_053014	Agpat3	4.56052	19.3326	0.0367788	0.567313	3.9472	1.79236	12.9568	2.85377	48.7336	22.8389	-0.329153	NA	Exclusively pro-B
NM_026644	Agpat4	6.80023	15.728	0.00749845	0.483312	6.01022	0.454192	1.52285	1.7454	60.5715	3.15086	-1.28384	NA	Exclusively pro-B
NM_026792	Agpat5	28.0373	29.0553	1.44874	1.41142	-0.0376514	20.8665	20.7212	-0.0100825	14.4032	14.6811	0.0082995	-0.184803	Active in both
NM_018743	Agpat6	23.0992	35.6089	1.47645	1.94932	0.400841	16.1197	17.5864	0.125637	10.9179	9.02182	-0.0828451	NA	Active in both
NM_172715	Agpat9	16.2989	42.2144	0.449505	2.16623	2.26878	19.2223	24.0049	0.320543	42.7632	11.0814	-0.586475	NA	Active in both
NM_172666	Agps	17.2705	28.8353	0.995911	1.24593	0.323129	51.3721	49.5368	-0.0524835	51.583	39.759	-0.113071	-0.0017046	Active in both
NM_011783	Agr2	0	1.14737	0	0.00851593	0	0	0	0	#DIV/0!	0	#DIV/0!	NA	Inactive in both
NM_207531	Agr3	0	0	0.002601	0.00591117	1.18438	0	0	0	0	0	#DIV/0!	NA	Inactive in both
NM_021604	Agrn	17.5941	20.6977	0.747871	0.103277	-2.85626	2.14732	1.01595	-1.07972	2.87124	9.8371	0.534797	NA	Active in both
NM_001271806	Agrp	2.69847	1.14737	0.0381477	0.13727	1.84734	0	0	0	0	0	#DIV/0!	NA	Inactive in both
NM_007427	Agrp	0.917509	1.03793	0	0.088686	0	0	0	0	#DIV/0!	0	#DIV/0!	NA	Inactive in both
NM_007428	Agt	0	1.20152	0.0143381	0.00724123	-0.985548	0.0113255	0.0126626	0.161006	0.789888	1.74868	0.345145	NA	Inactive in both
NM_001048008	Agtpbp1	8.60822	25.3954	0.309057	0.622107	1.00929	1.21216	0.959337	-0.33747	3.92212	1.54208	-0.405415	NA	Active in both
NM_023328	Agtpbp1	8.60822	25.3954	0.375848	0.772633	1.03963	9.94055	11.7257	0.238277	26.4483	15.1763	-0.241233	NA	Active in both
NM_177322	Agtr1a	0	1.31095	0.088985	0.0480045	-0.890391	0	0	0	0	0	#DIV/0!	NA	Inactive in both
NM_175086	Agtr1b	0.890479	0.27302	0.00832883	0.00540815	-0.622978	0	0	0	0	0	#DIV/0!	NA	Inactive in both
NM_007429	Agtr2	1.78096	0.655476	0	0	0	0	0	0	#DIV/0!	#DIV/0!	#DIV/0!	NA	Inactive in both
NM_009642	Agtrap	21.2371	32.8234	2.72405	1.34696	-1.01605	29.2078	3.90181	-2.90414	10.7222	2.89676	-0.568371	NA	Active in both
NM_016702	Agxt	0	0.546041	0	0.0093645	0	0	0	0	#DIV/0!	0	#DIV/0!	NA	Inactive in both
NM_001031851	Agxt2	0.890479	0.546041	0.0110319	0.011143	0.0144521	0	0	0	0	0	#DIV/0!	NA	Inactive in both
NM_026375	Ahctf1	10.9831	18.7877	2.19388	3.32395	0.599415	26.006	41.5658	0.676556	11.8539	12.5049	0.0232208	0.115685	Active in both
NM_016661	Ahcy	14.6531	20.4246	1.91607	3.13141	0.70866	1.53557	0.565785	-1.44045	0.801415	0.18068	-0.646946	NA	Active in both
NM_145542	Ahcyl1	11.8736	21.9014	1.69771	1.73801	0.0338493	46.2621	49.776	0.10562	27.2497	28.6396	0.021605	NA	Active in both
NM_001171000	Ahcyl2	18.4305	20.806	0.473809	0.184585	-1.36002	5.04922	0.723935	-2.80213	10.6567	3.92195	-0.434119	-1.15443	Active in both
NM_001171001	Ahcyl2	0.458755	0.382455	0.256955	0.0883164	-1.54076	14.9647	0.980217	-3.93232	58.2386	11.0989	-0.71993	NA	Inactive in both
NM_021414	Ahcyl2	18.4305	20.806	0.442861	0.179302	-1.30446	0	0.0306507	inf	0	0.170945	#DIV/0!	NA	Active in both
NM_146155	Ahdc1	10.902	22.0639	2.09489	0.776018	-1.43271	15.4735	2.34087	-2.72468	7.38631	3.01652	-0.388922	NA	Active in both
NM_001177776	Ahi1	0.917509	0.655476	0.0474957	0.218281	2.20032	0	0	0	0	0	#DIV/0!	NA	Inactive in both
NM_026203	Ahi1	9.98448	19.3867	0.056883	0.273782	2.26695	4.37221	5.94269	0.442753	76.8631	21.706	-0.549139	NA	Active in both
NM_001039959	Ahnak	21.4804	19.0629	0.965311	0.0617976	-3.96537	0.926879	0	-inf	0.960187	0	NA	NA	Active in both
NM_009643	Ahnak	21.4804	19.0629	2.57868	0.161996	-3.9926	40.0741	7.74743	-2.37088	15.5406	47.8248	0.488187	0.269411	Active in both
NM_013464	Ahr	18.1339	22.0086	0.101662	0.188684	0.892196	11.671	0.11327	-6.68702	114.802	0.600315	-2.28157	NA	Active in both
NM_009644	Ahrr	1.34923	2.34888	0.0556105	0.016383	-1.76316	0.11527	0.0081437	-3.82319	2.07281	0.497081	-0.620132	NA	Inactive in both
NM_146036	Ahsa1	55.7248	59.2579	2.35217	3.10351	0.399909	49.9066	59.8796	0.262834	21.2172	19.2941	-0.0412636	0.287006	Active in both
NM_172391	Ahsa2	27.8219	23.1571	3.03426	1.1611	-1.38585	35.3943	23.4512	-0.593857	11.6649	20.1973	0.238414	-0.0735817	Active in both
NM_001276449	Ahsg	1.78096	0.655476	0	0	0	0	0	0	#DIV/0!	#DIV/0!	#DIV/0!	NA	Inactive in both
NM_001276450	Ahsg	1.78096	0.655476	0	0	0	9.93712e-05	0	-inf	#DIV/0!	#DIV/0!	#DIV/0!	NA	Inactive in both
NM_013465	Ahsg	1.78096	0.655476	0	0	0	0.371588	0	-inf	#DIV/0!	#DIV/0!	#DIV/0!	NA	Inactive in both
NM_172923	AI118078	7.74477	13.1614	0.010696	0.00895569	-0.256195	0.010823	0.0257763	1.25194	1.01187	2.8782	0.453995	NA	Exclusively pro-B
NM_001243102	AI182371	0.917509	1.20152	0.00999365	0.0353299	1.82181	0	0	0	0	0	#DIV/0!	NA	Inactive in both
NM_001243103	AI182371	0.917509	1.20152	0.00999365	0.0227121	1.18438	0	0	0	0	0	#DIV/0!	NA	Inactive in both
NM_178885	AI182371	0.917509	1.20152	0.0150746	0.0399691	1.40677	0.53751	0.459197	-0.227181	35.6568	11.4888	-0.491867	NA	Inactive in both
NM_172381	AI314180	35.9443	44.8938	3.08501	4.74618	0.621494	46.4215	85.8281	0.886656	15.0474	18.0836	0.0798219	0.296233	Active in both
NM_144821	AI317395	3.15722	8.02816	0.0529289	0.0240578	-1.13755	0.0251259	0	-inf	0.474711	0	NA	NA	Exclusively pro-B
NM_001002895	AI413582	22.3709	18.5135	2.24079	0.630505	-1.82943	8.11291	2.00018	-2.02009	3.62056	3.17235	-0.0573947	NA	Active in both
NM_001039220	AI429214	7.69071	24.8505	0.73626	0.145501	-2.33918	2.48116	9.35149	1.91418	3.36995	64.2709	1.28039	NA	Exclusively pro-B
NM_001160356	AI462493	28.5231	29.2741	6.13469	5.62844	-0.124254	64.5299	43.2814	-0.576223	10.5189	7.68977	-0.136055	NA	Active in both
NM_001085515	AI464131	0	2.6219	0.0167786	0.019066	0.184377	0.0172291	0.0647669	1.91041	1.02685	3.39698	0.519587	NA	Inactive in both
NM_178901	AI467606	48.5732	52.4854	3.11871	2.19902	-0.50409	18.016	11.6256	-0.631972	5.77674	5.28672	-0.0384968	NA	Active in both
NM_178906	AI593442	0.458755	1.80284	0	0.00743677	0	0	0.0569394	inf	#DIV/0!	7.65647	#DIV/0!	NA	Inactive in both
NM_001013028	AI597468	23.1532	20.4258	0.779678	1.72795	1.14811	30.6117	46.8121	0.612798	39.262	27.0911	-0.161146	NA	Active in both
NM_133818	AI597479	33.1647	66.7377	0.785832	0.876425	0.15741	25.8905	23.8695	-0.117256	32.9466	27.2351	-0.0826823	0.419807	Active in both
NM_001204910	AI607873	2.29377	0.928496	0.194455	0.0232594	-3.06355	0.315536	0.106207	-1.57093	1.62267	4.56619	0.449325	NA	Inactive in both
NM_145489	AI661453	3.18425	25.013	0.0129109	1.19883	6.53689	1.199	0.0307403	-5.28556	92.8672	0.0256419	-3.55891	NA	Exclusively pro-B
NM_001033199	AI747448	0	0.819061	0.0116081	0.0109922	-0.0786573	0	0.0342966	inf	0	3.12008	#DIV/0!	NA	Inactive in both
NM_177716	AI836003	0	1.85699	0.0269258	0.122386	2.18438	0.030313	0	-inf	1.1258	0	NA	NA	Inactive in both
NM_001256515	AI837181	15.9753	37.467	0.663752	0.961928	0.535284	0.00361815	3.89525	10.0722	0.00545106	4.04942	2.87091	NA	Active in both
NM_134149	AI837181	15.9753	37.467	0.779187	0.830756	0.0924546	4.98164	1.73533	-1.52141	6.39338	2.08886	-0.485822	NA	Active in both
NM_001033139	AI846148	21.9121	30.6392	1.53216	0.974695	-0.652548	0.921909	1.65472	0.843895	0.601704	1.69768	0.450473	NA	Active in both
NM_001167831	AI846148	21.9121	30.6392	1.46462	0.847891	-0.788578	3.33367	4.20944	0.336519	2.27613	4.9646	0.338687	NA	Active in both
NM_001207021	AI848285	2.75253	3.87757	0.0106941	0.0162026	0.599415	0	0	0	0	0	#DIV/0!	NA	Inactive in both
NM_001199330	AI987944	24.9071	25.2307	0.634768	0.634189	-0.00131518	20.076	23.4485	0.224026	31.6273	36.974	0.0678338	NA	Active in both
NM_183167	AI987944	29.9264	41.1776	0.626145	0.621545	-0.0106389	0	1.87179	inf	0	3.01151	#DIV/0!	NA	Active in both
NM_009645	Aicda	5.85569	0.382455	0	0.00916045	0	0	0	0	#DIV/0!	0	#DIV/0!	NA	Inactive in both
NM_019467	Aif1	3.21128	4.75305	0.337959	0.0758581	-2.15547	0.300405	0	-inf	0.888881	0	NA	NA	Inactive in both
NM_145144	Aif1l	6.42257	9.50383	0.00542006	0.0205299	1.92134	0.123228	1.3059	3.40564	22.7355	63.6098	0.446819	NA	Exclusively pro-B
NM_012019	Aifm1	23.2343	28.182	0.928846	1.232	0.407493	27.7631	42.1098	0.600985	29.8899	34.18	0.0582477	0.362007	Active in both
NM_001039194	Aifm2	7.74477	7.91986	0.00536213	0.0142173	1.40677	0.542397	0.605264	0.158216	101.153	42.5723	-0.375852	NA	Inactive in both
NM_153779	Aifm2	0	0.27302	0.00696624	0.0184705	1.40677	0.161411	0.905804	2.48846	23.1704	49.0406	0.325621	NA	Inactive in both
NM_178058	Aifm2	7.74477	7.91986	0.018292	0.0138571	-0.400585	0.186363	0	-inf	10.1882	0	NA	NA	Inactive in both
NM_175178	Aifm3	0.917509	5.29909	0.0352463	0.0747623	1.08484	0	0	0	0	0	#DIV/0!	NA	Inactive in both
NM_025446	Aig1	12.2512	15.0195	0.0118966	0.254102	4.41679	1.0786	0.27515	-1.97087	90.6646	1.08283	-1.92288	NA	Active in both
NM_172393	Aim1	2.23971	1.03793	0.495564	0.619304	0.321576	7.99239	13.037	0.705917	16.1279	21.051	0.115697	NA	Inactive in both
NM_001162970	Aim1l	0	0.928496	0.106894	0.140229	0.39161	0.044183	0.172812	1.96764	0.413336	1.23235	0.474432	NA	Inactive in both
NM_001013779	Aim2	1.34923	15.455	2.68464	0.708937	-1.921	6.07544	0.0242988	-7.96596	2.26304	0.034275	-1.81971	NA	Exclusively pro-B
NM_007926	Aimp1	72.6709	63.0283	1.30344	1.71885	0.399116	43.9085	73.0163	0.733719	33.6865	42.4797	0.100725	0.262929	Active in both
NM_001172146	Aimp2	29.6298	31.5113	0.509696	0.878757	0.785828	9.83193	12.6143	0.359511	19.2898	14.3547	-0.128333	0.275559	Active in both
NM_146165	Aimp2	29.6298	31.5113	0.544847	0.818841	0.587733	0.206191	1.79998	3.12593	0.378438	2.1982	0.764073	NA	Active in both
NM_001276284	Aip	8.66228	10.2665	0.521248	0.820118	0.653862	6.80437	6.49885	-0.066277	13.054	7.92428	-0.216784	NA	Active in both
NM_016666	Aip	9.52573	11.8516	0.34197	0.6398	0.903749	1.80474	0	-inf	5.27747	0	NA	-0.447837	Active in both
NM_053245	Aipl1	3.18425	1.42039	0.0642229	0.156768	1.28747	0.0956706	0.0888602	-0.106539	1.48966	0.566826	-0.419638	NA	Inactive in both
NM_001271549	Aire	0.458755	0.27302	0	0.00349592	0	0	0	0	#DIV/0!	0	#DIV/0!	NA	Inactive in both
NM_001271550	Aire	0.458755	0.27302	0.00922954	0	0	0	0	0	0	#DIV/0!	#DIV/0!	NA	Inactive in both
NM_001271551	Aire	0.458755	0.27302	0	0	0	0	0	0	#DIV/0!	#DIV/0!	#DIV/0!	NA	Inactive in both
NM_001271552	Aire	0.458755	0.27302	0	0	0	0	0	0	#DIV/0!	#DIV/0!	#DIV/0!	NA	Inactive in both
NM_001271553	Aire	0.458755	0.27302	0.00922954	0	0	0	0	0	0	#DIV/0!	#DIV/0!	NA	Inactive in both
NM_001271554	Aire	0.458755	0.27302	0.00461477	0.00349592	-0.400585	0	0	0	0	0	#DIV/0!	NA	Inactive in both
NM_001271555	Aire	0.458755	0.27302	0	0.00699185	0	0	0	0	#DIV/0!	0	#DIV/0!	NA	Inactive in both
NM_001271556	Aire	0.458755	0.27302	0.00461477	0	0	0	0	0	0	#DIV/0!	#DIV/0!	NA	Inactive in both
NM_001271557	Aire	0.458755	0.27302	0.00461477	0.00349592	-0.400585	0	0	0	0	0	#DIV/0!	NA	Inactive in both
NM_001271558	Aire	0.458755	0.27302	0	0	0	0	0	0	#DIV/0!	#DIV/0!	#DIV/0!	NA	Inactive in both
NM_001271559	Aire	0.458755	0.27302	0.00922954	0	0	0	0	0	0	#DIV/0!	#DIV/0!	NA	Inactive in both
NM_009646	Aire	0.458755	0.27302	0	0.00349592	0	0	0	0	#DIV/0!	0	#DIV/0!	NA	Inactive in both
NM_001099299	Ajap1	9.95745	2.02058	0.00228848	0.00303387	0.40677	2.80085	0.0152035	-7.52531	1223.89	5.01125	-2.3878	NA	Exclusively pre-pro-B
NM_010590	Ajuba	7.71774	12.7259	0.0369136	0.0652492	0.821807	1.0553	0.0318752	-5.04907	28.5883	0.488514	-1.76731	NA	Exclusively pro-B
NM_001142938	AK010878	13.6275	35.9361	0.483874	0.83785	0.79206	6.65596	6.52313	-0.0290823	13.7556	7.78556	-0.247188	NA	Active in both
NM_001198790	Ak1	2.29377	2.34888	0.400749	0.0785756	-2.35054	0	1.52552e-06	inf	0	1.94147E-05	#DIV/0!	NA	Inactive in both
NM_001198791	Ak1	3.21128	2.6219	0.189004	0.00987448	-4.25857	1.0855	1.4265e-06	-19.5374	5.74327	0.000144463	-4.5994	NA	Inactive in both
NM_001198792	Ak1	2.29377	1.31095	0.31971	0.0213703	-3.90309	0.000384653	1.26297e-05	-4.92867	0.00120313	0.000590994	-0.30873	NA	Inactive in both
NM_021515	Ak1	5.42396	1.42039	0.473795	0	0	0.865614	0.0581215	-3.89658	1.82698	#DIV/0!	#DIV/0!	NA	Inactive in both
NM_001045524	AK129341	1.34923	18.7865	0.00652528	0.0757962	3.53801	0	0.019648	inf	0	0.259221	#DIV/0!	NA	Exclusively pro-B
NM_001033966	Ak2	24.5835	24.9047	1.07619	1.20451	0.162518	9.02589	18.1248	1.00582	8.38692	15.0474	0.25386	-0.384558	Active in both
NM_016895	Ak2	24.5835	24.9047	1.9218	2.44719	0.348672	38.3725	50.861	0.406486	19.967	20.7834	0.0174042	NA	Active in both
NM_021299	Ak3	29.9805	48.4995	1.11656	1.34072	0.263954	30.0282	30.0909	0.00300811	26.8936	22.4438	-0.0785522	-0.00694125	Active in both
NM_001177602	Ak4	6.3685	8.02816	0.00388034	0.0254761	2.71489	0	0	0	0	0	#DIV/0!	NA	Exclusively pro-B
NM_001177604	Ak4	5.47803	9.12024	0.0038829	0.0323564	3.05885	0	0	0	0	0	#DIV/0!	NA	Exclusively pro-B
NM_001177605	Ak4	6.3685	8.5742	0.00776436	0.0313701	2.01445	0.00226083	0.00143071	-0.66012	0.291181	0.0456074	-0.805127	-0.0306523	Exclusively pro-B
NM_009647	Ak4	5.451	8.41061	0.00652293	0.023719	1.86245	1.4363	2.23491	0.637862	220.193	94.2246	-0.368638	NA	Exclusively pro-B
NM_001081277	Ak5	1.78096	2.02058	0.0158817	0.0104116	-0.609172	0.0469575	0.0276062	-0.766365	2.9567	2.65148	-0.0473193	NA	Inactive in both
NM_030187	Ak7	0.917509	1.20152	0.0369047	0.0397613	0.107562	0.126572	0.01855	-2.77047	3.4297	0.466533	-0.866373	NA	Inactive in both
NM_001033874	Ak8	20.4277	6.55476	0.321306	0.0130321	-4.62381	1.89619	0	-inf	5.90151	0	NA	NA	Exclusively pre-pro-B
NM_001042541	Akap1	15.8402	20.0975	1.49562	0.702857	-1.08944	5.70657	4.62415	-0.303435	3.81553	6.57908	0.23661	NA	Active in both
NM_009648	Akap1	0	1.80284	1.43817	0.701857	-1.03498	0	0	0	0	0	#DIV/0!	NA	Inactive in both
NM_019921	Akap10	22.2357	29.5472	4.44889	2.67685	-0.732905	27.3946	14.085	-0.959729	6.15763	5.26177	-0.0682817	NA	Active in both
NM_001164503	Akap11	24.0167	32.2243	1.83569	2.70779	0.560791	36.9573	41.2276	0.157751	20.1326	15.2256	-0.121327	NA	Active in both
NM_031185	Akap12	4.10176	50.7378	0.0895445	5.36301	5.90429	2.24438	108.581	5.59631	25.0644	20.2463	-0.092712	1.32773	Exclusively pro-B
NM_029332	Akap13	9.094	23.8115	5.05894	1.861	-1.44275	71.446	28.8378	-1.30889	14.1227	15.4958	0.0402964	0.037297	Active in both
NM_001033785	Akap14	0	0	0.0207363	0.0235632	0.184377	0	0.033483	inf	0	1.42098	#DIV/0!	NA	Inactive in both
NM_001081956	Akap17b	5.90975	17.3661	0.0404234	0.229671	2.50631	4.91341	1.41333	-1.79763	121.549	6.15372	-1.29561	NA	Exclusively pro-B
NM_001035532	Akap2	0.917509	1.03793	0.00727257	0.0808036	3.47388	1.50407e-05	1.43181	16.5386	0.00206814	17.7196	3.93287	NA	Inactive in both
NM_001035533	Akap2	0.458755	0.655476	0.00886926	0.0828667	3.22391	3.42472e-05	1.79797e-05	-0.92962	0.00386134	0.000216971	-1.25033	NA	Inactive in both
NM_009649	Akap2	0.917509	1.03793	0.00484838	0.0762125	3.97445	0.094829	3.91687e-05	-11.2414	19.5589	0.00051394	-4.58043	NA	Inactive in both
NM_009650	Akap3	0	0	0.00591298	0.0156778	1.40677	0	0	0	0	0	#DIV/0!	NA	Inactive in both
NM_001042542	Akap4	0.917509	0.27302	0.0060333	0	0	0.000106824	0	-inf	0.0177057	#DIV/0!	#DIV/0!	NA	Inactive in both
NM_009651	Akap4	0.458755	0.27302	0	0	0	0.00890102	0	-inf	#DIV/0!	#DIV/0!	#DIV/0!	NA	Inactive in both
NM_001101471	Akap5	0	5.844	0.1896	0.33856	0.836454	0.200906	0.109315	-0.878028	1.05963	0.322882	-0.516111	NA	Inactive in both
NM_198111	Akap6	0.458755	0.546041	0.0352684	0.0232464	-0.601367	0.735546	0	-inf	20.8557	0	NA	NA	Inactive in both
NM_018747	Akap7	1.80799	0.655476	0.231895	0.167272	-0.471275	7.39279	4.2198	-0.808945	31.8798	25.2271	-0.101649	NA	Inactive in both
NM_019774	Akap8	48.6272	48.389	6.73458	6.46896	-0.0580524	45.6941	40.685	-0.16751	6.785	6.28926	-0.0329503	-0.0981016	Active in both
NM_017476	Akap8l	37.0773	38.6651	2.65648	1.17975	-1.17103	21.1336	17.317	-0.287348	7.95549	14.6785	0.266016	-0.249677	Active in both
NM_194462	Akap9	32.8411	33.8072	1.69337	1.84157	0.121035	21.4561	20.5173	-0.0645477	12.6706	11.1412	-0.0558656	0.0314377	Active in both
NM_020616	Akip1	31.7885	25.2871	0.393563	0.759423	0.94831	11.0636	10.534	-0.0707609	28.1114	13.8711	-0.306773	NA	Active in both
NM_023423	Akirin1	19.5372	26.8158	0.419313	0.566111	0.433056	21.0694	22.1534	0.072383	50.2474	39.1326	-0.108575	NA	Active in both
NM_001007589	Akirin2	33.4613	47.5157	4.15656	2.79019	-0.575026	66.3055	79.197	0.256317	15.952	28.3841	0.250259	NA	Active in both
NM_001045514	Akna	15.8672	25.6696	4.08191	2.41991	-0.75429	17.0049	4.17387	-2.0265	4.16592	1.7248	-0.382971	-0.26042	Active in both
NM_177859	Aknad1	2.23971	0.382455	0.0102919	0.0144795	0.492499	0	0	0	0	0	#DIV/0!	NA	Inactive in both
NM_007432	Akp3	0	0.655476	0.021587	0	0	0	0	0	0	#DIV/0!	#DIV/0!	NA	Inactive in both
NM_021473	Akr1a1	27.7678	31.6207	4.76787	3.41142	-0.482974	218.307	278.538	0.351514	45.7871	81.6487	0.251206	0.0305567	Active in both
NM_172398	Akr1b10	20.023	26.2698	1.79694	1.08827	-0.723505	14.3191	8.61892	-0.732363	7.96862	7.91984	-0.00266627	-0.582887	Active in both
NM_009658	Akr1b3	13.0876	27.0324	0.240481	0.557041	1.21186	1.86332	1.81106	-0.0410384	7.74829	3.25122	-0.37716	0.116826	Active in both
NM_009731	Akr1b7	0.890479	1.31095	0.0174583	0.0132255	-0.400585	0.0368569	0	-inf	2.11114	0	NA	NA	Inactive in both
NM_008012	Akr1b8	0.917509	3.49511	0.0219404	0.00997259	-1.13755	0.146244	0.562539	1.94357	6.6655	56.4085	0.927512	NA	Inactive in both
NM_013777	Akr1c12	2.26674	1.69341	0.418887	0.0169242	-4.6294	0	0	0	0	0	#DIV/0!	NA	Inactive in both
NM_013778	Akr1c13	1.37626	4.9155	0.126142	0.10874	-0.214172	0.0538131	0.105454	0.970585	0.426606	0.969783	0.356647	NA	Inactive in both
NM_134072	Akr1c14	2.23971	0.382455	0.028475	0.0154081	-0.886012	0	0	0	0	0	#DIV/0!	NA	Inactive in both
NM_134066	Akr1c18	0	1.20152	0.0104488	0.00791549	-0.400585	0	0	0	0	0	#DIV/0!	NA	Inactive in both
NM_001013785	Akr1c19	0.458755	0.27302	0.00428934	0.00324939	-0.400585	0	0	0	0	0	#DIV/0!	NA	Inactive in both
NM_054080	Akr1c20	4.02067	0.546041	0.0155079	0	0	0	0	0	0	#DIV/0!	#DIV/0!	NA	Inactive in both
NM_029901	Akr1c21	0.890479	1.03793	0	0.00380994	0	0	0	0	#DIV/0!	0	#DIV/0!	NA	Inactive in both
NM_030611	Akr1c6	0	0.655476	0.00811326	0.0143412	0.821807	0	0	0	0	0	#DIV/0!	NA	Inactive in both
NM_027582	Akr1cl	0.890479	0.382455	0.00956774	0.00483203	-0.985548	0	0	0	0	0	#DIV/0!	NA	Inactive in both
NM_145364	Akr1d1	0.890479	0.27302	0.0324561	0.0368808	0.184377	0	0.0160995	inf	0	0.436528	#DIV/0!	NA	Inactive in both
NM_018859	Akr1e1	15.8402	20.3163	1.08309	0.521356	-1.05481	12.0835	11.8035	-0.0338242	11.1565	22.64	0.307348	0.111941	Active in both
NM_025337	Akr7a5	23.2073	53.0303	0.865451	0.466615	-0.89122	4.71781	3.2044	-0.558062	5.45127	6.86733	0.10029	-0.275595	Active in both
NM_001165894	Akt1	27.2009	30.4734	1.4439	1.4236	-0.0204254	0	0	0	0	0	#DIV/0!	NA	Active in both
NM_009652	Akt1	27.2009	30.4734	1.355	1.4747	0.122125	24.7076	30.6109	0.309095	18.2344	20.7574	0.0562823	0.296233	Active in both
NM_001253920	Akt1s1	62.2277	47.9512	2.73307	1.86866	-0.548519	0	0.855161	inf	0	0.457633	#DIV/0!	NA	Active in both
NM_026270	Akt1s1	31.8696	35.5017	2.80263	1.80888	-0.631684	12.3686	4.19169	-1.56107	4.41321	2.31728	-0.279775	NA	Active in both
NM_001110208	Akt2	8.66228	18.6241	1.03308	0.947266	-0.12511	5.11905	4.58454	-0.1591	4.95514	4.83976	-0.0102318	NA	Active in both
NM_007434	Akt2	3.21128	3.4421	0.797084	0.627871	-0.344262	6.09493	4.00131	-0.607138	7.64654	6.37282	-0.0791334	0.356533	Inactive in both
NM_011785	Akt3	0.458755	0.546041	1.61249	3.9939	1.30851	17.0626	41.6762	1.28839	10.5816	10.435	-0.00605829	NA	Inactive in both
NM_010241	Aktip	2.23971	0.655476	0.339736	0.530573	0.643136	8.09259	12.4332	0.619521	23.8202	23.4335	-0.00710785	NA	Inactive in both
NM_001276446	Alad	47.1699	54.1247	0.108074	0.501465	2.21412	0.435978	1.24723	1.5164	4.03406	2.48717	-0.210036	NA	Active in both
NM_008525	Alad	29.5758	38.8874	0.0935307	0.482484	2.36697	0.000142345	0.272194	10.901	0.00152191	0.564151	2.56901	NA	Active in both
NM_020559	Alas1	21.4804	25.453	0.968763	0.629046	-0.622978	12.2992	9.75268	-0.334689	12.6958	15.5039	0.0867821	NA	Active in both
NM_001102446	Alas2	1.83502	1.47454	0.00540465	0	0	0	0.0353949	inf	0	#DIV/0!	#DIV/0!	NA	Inactive in both
NM_009653	Alas2	1.83502	1.47454	0.00270232	0.00204715	-0.400585	0	0.000220753	inf	0	0.107834	#DIV/0!	NA	Inactive in both
NM_009654	Alb	0	0.764911	0.00798093	0.0241838	1.59941	0	0	0	0	0	#DIV/0!	0.511911	Inactive in both
NM_009655	Alcam	5.88272	16.221	0.533953	0.0388894	-3.77926	2.59089	0.0361423	-6.16362	4.85228	0.929361	-0.717762	NA	Exclusively pro-B
NM_145954	Aldh16a1	45.0113	37.7378	1.77775	1.54501	-0.20244	4.93676	4.12032	-0.260808	2.77697	2.66686	-0.0175704	-0.29903	Active in both
NM_019698	Aldh18a1	19.0515	31.2936	0.782912	1.77556	1.18135	19.5757	11.0293	-0.827717	25.0037	6.21174	-0.604791	NA	Active in both
NM_153554	Aldh18a1	19.0515	31.2936	0.81738	1.71214	1.06673	0	2.23375	inf	0	1.30465	#DIV/0!	0.216236	Active in both
NM_013467	Aldh1a1	0.458755	0.27302	0.00151178	0.0022905	0.599415	0	0	0	0	0	#DIV/0!	NA	Inactive in both
NM_009022	Aldh1a2	0.458755	3.76813	0.00701499	0.00708562	0.0144521	0	0	0	0	0	#DIV/0!	NA	Inactive in both
NM_053080	Aldh1a3	6.74617	2.67605	0.018855	0.0129851	-0.538089	0	0	0	0	0	#DIV/0!	NA	Inactive in both
NM_011921	Aldh1a7	0.458755	0	0.00906111	0.00686425	-0.400585	0	0	0	0	0	#DIV/0!	NA	Inactive in both
NM_028270	Aldh1b1	9.63385	22.3369	0.213262	2.0152	3.24023	5.34189	16.8505	1.65737	25.0485	8.36168	-0.476489	NA	Exclusively pro-B
NM_027406	Aldh1l1	1.80799	2.73134	0.0194655	0.0245769	0.33638	0	0.0560665	inf	0	2.28127	#DIV/0!	NA	Inactive in both
NM_153543	Aldh1l2	1.37626	2.73134	0.00537201	0.0305218	2.50631	0.0913891	0.396936	2.11881	17.0121	13.005	-0.116647	NA	Inactive in both
NM_009656	Aldh2	13.2498	22.2275	1.29317	0.981456	-0.397911	28.2946	15.8268	-0.838158	21.8801	16.1258	-0.132527	-0.327396	Active in both
NM_001112725	Aldh3a1	1.37626	2.1853	0.00648167	0.00491019	-0.400585	0.223212	0.102097	-1.12847	34.4374	20.7929	-0.219116	NA	Inactive in both
NM_007436	Aldh3a1	1.37626	2.1853	0	0	0	3.01351e-05	3.15687e-05	0.0670503	#DIV/0!	#DIV/0!	#DIV/0!	NA	Inactive in both
NM_007437	Aldh3a2	37.1854	39.4323	1.06512	1.03408	-0.042663	13.4011	9.89072	-0.438206	12.5818	9.56475	-0.11907	0.224083	Active in both
NM_026316	Aldh3b1	5.96381	6.82778	0.100485	0.389394	1.95426	0.422243	0.176365	-1.25951	4.20207	0.452921	-0.96744	NA	Inactive in both
NM_001177438	Aldh3b2	0.458755	0.764911	0	0.0203496	0	0	0	0	#DIV/0!	0	#DIV/0!	NA	Inactive in both
NM_175438	Aldh4a1	18.7819	15.0771	0.510143	0.23223	-1.13535	3.27599	2.61057	-0.327568	6.42171	11.2413	0.243166	-0.105185	Active in both
NM_172532	Aldh5a1	9.98448	19.0054	0.0250148	0.0173708	-0.526116	0.387908	1.1975	1.62624	15.5071	68.9373	0.647924	NA	Active in both
NM_134042	Aldh6a1	24.9612	26.1062	0.629178	0.277058	-1.18328	16.4758	5.08764	-1.69528	26.1862	18.3631	-0.154128	-0.349366	Active in both
NM_001127338	Aldh7a1	19.4832	23.9198	0.103622	0.138883	0.422537	1.26539	0	-inf	12.2116	0	NA	NA	Active in both
NM_138600	Aldh7a1	5.01927	8.63062	0.106338	0.122134	0.199807	5.38902	1.06577	-2.33812	50.6783	8.72626	-0.763994	NA	Exclusively pro-B
NM_178713	Aldh8a1	0	1.42039	0.0162638	0.0295697	0.862449	0.0130625	0	-inf	0.803162	0	NA	NA	Inactive in both
NM_019993	Aldh9a1	26.0679	34.7345	1.44768	1.30936	-0.144873	11.8844	12.1786	0.0352862	8.20929	9.30115	0.0542312	0.0151399	Active in both
NM_001177307	Aldoa	40.7203	40.4115	5.00727	2.16758	-1.20794	2.26121	6.76794	1.58162	0.451585	3.12235	0.839742	0.426333	Active in both
NM_001177308	Aldoa	3.64301	2.23945	4.17346	1.81314	-1.20275	0.474325	5.77434	3.60571	0.113653	3.18472	1.44749	NA	Inactive in both
NM_007438	Aldoa	30.277	29.599	5.34931	1.96121	-1.44761	189.828	267.999	0.497539	35.4864	136.65	0.585547	NA	Active in both
NM_001199270	Aldoart1	0	0.764911	2.41428	1.0418	-1.21251	2.62507	2.37042	-0.147218	1.08731	2.27531	0.320687	NA	Inactive in both
NM_144903	Aldob	0.917509	0.764911	0.00464898	0.00352184	-0.400585	0	0	0	0	0	#DIV/0!	NA	Inactive in both
NM_009657	Aldoc	1.83502	0.764911	0.244675	0.574596	1.23168	0.0318028	0.0371656	0.224814	0.12998	0.0646813	-0.303098	NA	Inactive in both
NM_145362	Alg1	29.8453	30.3639	0.844431	0.875378	0.0519268	7.18204	5.02204	-0.516119	8.50518	5.73699	-0.170999	NA	Active in both
NM_001033441	Alg10b	10.929	22.0628	2.73177	3.14222	0.20195	46.277	35.7108	-0.373935	16.9403	11.3648	-0.173359	NA	Active in both
NM_001243161	Alg11	36.2949	35.6066	0.304725	0.413778	0.44135	9.75797	12.6133	0.370291	32.0222	30.4832	-0.0213903	NA	Active in both
NM_183142	Alg11	36.2949	35.6066	0.298976	0.487823	0.70633	0.000464725	0	-inf	0.00155439	0	NA	NA	Active in both
NM_001142357	Alg12	19.969	30.3098	0.641536	0.63112	-0.0236159	2.59904	0.958388	-1.4393	4.05128	1.51855	-0.426162	NA	Active in both
NM_145477	Alg12	19.969	30.3098	0.699452	0.566995	-0.302889	1.67491	2.59732	0.632935	2.3946	4.58085	0.281713	NA	Active in both
NM_026247	Alg13	16.6766	24.4681	0.372862	0.354719	-0.0719626	2.85702	8.57111	1.58497	7.66241	24.1631	0.498787	NA	Active in both
NM_024178	Alg14	23.9896	34.3509	0.519048	0.61451	0.243569	10.8704	5.99574	-0.858391	20.943	9.75694	-0.331724	NA	Active in both
NM_019998	Alg2	30.0616	35.7736	2.58584	2.40935	-0.10199	41.7539	16.6089	-1.32995	16.1471	6.89352	-0.369654	NA	Active in both
NM_145939	Alg3	36.376	50.0846	1.26795	1.39143	0.134072	7.91644	7.78606	-0.0239582	6.2435	5.59573	-0.0475719	NA	Active in both
NM_025442	Alg5	49.4096	47.2957	0.976478	0.683086	-0.515521	17.6818	9.58355	-0.88363	18.1077	14.0298	-0.110813	-0.128613	Active in both
NM_001081264	Alg6	16.326	23.7054	0.621451	0.663463	0.0943757	9.2245	15.5629	0.754573	14.8435	23.4571	0.198738	NA	Active in both
NM_199035	Alg8	43.662	36.8657	3.54427	2.62253	-0.434533	8.87947	6.12459	-0.535862	2.5053	2.33538	-0.0305026	NA	Active in both
NM_133981	Alg9	25.501	27.9068	0.285983	0.324971	0.184377	9.04061	6.57329	-0.459805	31.6123	20.2273	-0.193918	NA	Active in both
NM_007439	Alk	1.83502	6.55362	0.0147539	0.00988472	-0.577826	0.0123624	0	-inf	0.837906	0	NA	NA	Inactive in both
NM_001102565	Alkbh1	45.3078	55.158	6.99829	5.94655	-0.23495	23.9706	9.11815	-1.39445	3.42521	1.53335	-0.349045	NA	Active in both
NM_175016	Alkbh2	9.094	21.299	0.339932	0.593407	0.803773	1.21687	5.11481	2.07151	3.57974	8.6194	0.381625	NA	Active in both
NM_026944	Alkbh3	32.2202	37.1376	1.98359	1.48057	-0.421959	13.2311	21.3532	0.690514	6.67029	14.4223	0.334889	0.578925	Active in both
NM_028070	Alkbh4	1.83502	1.69341	1.04001	0.871672	-0.254735	4.16153	1.13694	-1.87196	4.00145	1.30432	-0.486833	NA	Inactive in both
NM_172943	Alkbh5	37.8063	70.9932	1.75516	2.77328	0.65999	24.5793	41.4089	0.752497	14.004	14.9314	0.0278474	NA	Active in both
NM_198027	Alkbh6	21.6148	21.5709	0.519666	0.427906	-0.280291	16.2586	7.56665	-1.10348	31.2866	17.683	-0.247803	NA	Active in both
NM_025538	Alkbh7	17.6482	25.4496	0.596343	0.332876	-0.841158	1.92795	11.343	2.55666	3.23296	34.0758	1.02285	NA	Active in both
NM_027372	Alkbh7	17.6482	25.4496	0.313865	0.784635	1.32188	5.97777	1.43716	-2.05639	19.0457	1.83163	-1.01696	NA	Active in both
NM_026303	Alkbh8	5.96381	5.67928	1.23274	1.47823	0.261998	12.2273	25.7896	1.07669	9.91877	17.4463	0.245245	NA	Inactive in both
NM_053156	Allc	3.15722	0.655476	0.00873127	0.00496078	-0.815623	0	0	0	0	0	#DIV/0!	NA	Inactive in both
NM_145223	Alms1	17.2164	24.7941	0.550246	1.02375	0.895716	5.5013	14.0895	1.35678	9.99788	13.7626	0.138793	NA	Active in both
NM_007440	Alox12	2.29377	3.38681	0.00451574	0.00684181	0.599415	0	0	0	0	0	#DIV/0!	NA	Inactive in both
NM_009659	Alox12b	0	1.03793	0.0147901	0.00746952	-0.985548	0	0	0	0	0	#DIV/0!	NA	Inactive in both
NM_145684	Alox12e	0	0.655476	0.00908053	0.00687896	-0.400585	0	0	0	0	0	#DIV/0!	NA	Inactive in both
NM_009660	Alox15	0.458755	1.96643	0.00795309	0.00602487	-0.400585	0.0145702	0	-inf	1.83202	0	NA	NA	Inactive in both
NM_009662	Alox5	1.80799	2.1853	0.0159512	0.0102248	-0.641593	0	0	0	0	0	#DIV/0!	NA	Inactive in both
NM_009663	Alox5ap	9.95745	5.62626	1.01198	0.363683	-1.47643	152.886	0.595642	-8.00379	151.076	1.6378	-1.96493	NA	Exclusively pre-pro-B
NM_009661	Alox8	0.917509	1.80284	0.0134774	0.013613	0.0144521	0	0.0100234	inf	0	0.736309	#DIV/0!	NA	Inactive in both
NM_011786	Aloxe3	11.7925	14.3099	0.0275782	0.0334271	0.277487	0	0	0	0	0	#DIV/0!	NA	Active in both
NM_001081082	Alpi	0.458755	1.80284	0	0	0	0	0	0	#DIV/0!	#DIV/0!	#DIV/0!	NA	Inactive in both
NM_027808	Alpk1	0.458755	4.75191	0.0682757	0.149995	1.13547	0.0334692	12.3038	8.52205	0.490206	82.0282	2.22358	NA	Inactive in both
NM_001037294	Alpk2	3.64301	0.27302	0.0410391	0.0185055	-1.14905	0.0440988	0	-inf	1.07456	0	NA	NA	Inactive in both
NM_054085	Alpk3	0.917509	1.31095	0.188079	0.026715	-2.81562	1.455	0	-inf	7.73609	0	NA	-0.0463691	Inactive in both
NM_007431	Alpl	1.37626	15.675	0.016066	2.49588	7.2794	0.186341	97.5379	9.03188	11.5985	39.0795	0.527548	2.18304	Exclusively pro-B
NM_007433	Alppl2	0.458755	1.31095	0	0	0	0	0	0	#DIV/0!	#DIV/0!	#DIV/0!	NA	Inactive in both
NM_001159948	Als2	18.188	41.5036	0.172091	0.115669	-0.573165	0	0	0	0	0	#DIV/0!	NA	Active in both
NM_028717	Als2	15.4084	30.0909	0.160825	0.0995079	-0.692612	2.63736	4.10906	0.639713	16.3989	41.2938	0.40107	NA	Active in both
NM_146109	Als2	15.4084	30.0909	0.14987	0.106243	-0.496344	0.310971	0.960186	1.62653	2.07494	9.03767	0.63905	NA	Active in both
NM_001146059	Als2cl	2.29377	8.3576	0.0893351	0.0793441	-0.171104	0.140967	0	-inf	1.57796	0	NA	NA	Exclusively pro-B
NM_001146060	Als2cl	3.18425	9.06722	0.0589585	0.0705222	0.258378	0.000166393	0	-inf	0.0028222	0	NA	NA	Exclusively pro-B
NM_146228	Als2cl	2.29377	8.3576	0.0523688	0.0653422	0.319307	0.16968	0	-inf	3.2401	0	NA	NA	Exclusively pro-B
NM_175200	Als2cr11	2.26674	0.655476	0.0113004	0.0128409	0.184377	0	0	0	0	0	#DIV/0!	NA	Inactive in both
NM_175370	Als2cr12	2.23971	1.03793	0.0182152	0.0225801	0.309908	0	0	0	0	0	#DIV/0!	NA	Inactive in both
NM_172553	Alx1	2.23971	1.42039	0.00898812	0.00680896	-0.400585	0	0	0	0	0	#DIV/0!	NA	Inactive in both
NM_007441	Alx3	0.917509	1.74756	0	0.0221185	0	0	0.0370649	inf	#DIV/0!	1.67574	#DIV/0!	NA	Inactive in both
NM_007442	Alx4	0.458755	0	0.0112829	0.00732629	-0.622978	0.00570924	0	-inf	0.50601	0	NA	NA	Inactive in both
NM_011568	Alyref	24.0707	23.0477	6.46647	11.5866	0.841401	95.0117	217.35	1.19384	14.693	18.7588	0.106096	0.133437	Active in both
NM_019484	Alyref2	18.6468	16.1669	3.00496	3.65719	0.283387	18.5481	14.7565	-0.329924	6.17249	4.03493	-0.184624	NA	Active in both
NM_008537	Amacr	26.2293	34.844	0.0674801	0.242818	1.84734	2.16474	1.38201	-0.647425	32.0797	5.69154	-0.751	NA	Active in both
NM_009664	Ambn	0.458755	0	0	0.00758944	0	0	0	0	#DIV/0!	0	#DIV/0!	NA	Inactive in both
NM_007443	Ambp	0.458755	0	0.0115446	0	0	0	0	0	0	#DIV/0!	#DIV/0!	NA	Inactive in both
NM_001080754	Ambra1	27.1739	31.403	0.852697	0.759747	-0.166514	3.37993	5.59153	0.726248	3.96381	7.35972	0.268749	NA	Active in both
NM_172669	Ambra1	27.1739	31.403	0.86466	0.764279	-0.178035	5.30013	5.21203	-0.0241816	6.12973	6.81954	0.0463141	NA	Active in both
NM_009665	Amd1	11.3067	12.7248	2.13277	2.63152	0.303173	5.59866	8.14822	0.541403	2.62507	3.09639	0.0717144	NA	Active in both
NM_007444	Amd2	10.8479	12.7248	1.88275	2.52987	0.426222	5.59995	0.0273387	-7.67832	2.97434	0.0108064	-2.43971	NA	Active in both
NM_027908	Amdhd1	6.3685	13.3272	0.048828	0.0483711	-0.0135622	0.0700062	0	-inf	1.43373	0	NA	NA	Exclusively pro-B
NM_172935	Amdhd2	14.545	22.2816	3.43672	1.47912	-1.21629	10.152	5.24095	-0.953858	2.95398	3.5433	0.0789994	NA	Active in both
NM_001081978	Amelx	0.890479	0.27302	0	0	0	0	0	0	#DIV/0!	#DIV/0!	#DIV/0!	NA	Inactive in both
NM_009666	Amelx	0.890479	0.27302	0	0	0	0	0	0	#DIV/0!	#DIV/0!	#DIV/0!	NA	Inactive in both
NM_175179	Amer1	10.8479	20.5352	0.664763	0.927771	0.480929	5.23743	8.27733	0.660306	7.87865	8.92174	0.0539981	NA	Active in both
NM_001164705	Amer2	4.12879	3.27738	0.0230722	0	0	0.0237535	0	-inf	1.02953	#DIV/0!	#DIV/0!	NA	Inactive in both
NM_028113	Amer2	4.12879	3.27738	0	0	0	4.1317e-06	0	-inf	#DIV/0!	#DIV/0!	#DIV/0!	NA	Inactive in both
NM_213727	Amer3	2.7255	1.52982	0	0.00422201	0	1.2656	0.0706304	-4.16339	#DIV/0!	16.7291	#DIV/0!	NA	Inactive in both
NM_011787	Amfr	26.7962	29.5449	1.65433	1.10974	-0.576016	57.7056	40.6868	-0.50415	34.8816	36.6632	0.0216336	NA	Active in both
NM_007445	Amh	3.18425	2.45832	1.95888	2.07753	0.0848415	0	0.245684	inf	0	0.118258	#DIV/0!	NA	Inactive in both
NM_144547	Amhr2	0.917509	0.27302	0.00676266	0.0307383	2.18438	0	0	0	0	0	#DIV/0!	NA	Inactive in both
NM_001005421	Amica1	2.29377	2.45718	0.0341873	0.106832	1.64381	10.3184	0.0254841	-8.66141	301.82	0.238544	-3.10218	NA	Inactive in both
NM_001004293	Amigo1	9.4987	23.702	0.103691	0.357845	1.78704	0.659177	0.468693	-0.492025	6.35712	1.30977	-0.686067	NA	Active in both
NM_146137	Amigo1	9.4987	23.702	0.09217	0.418941	2.18438	0.00138144	1.87724	10.4082	0.014988	4.48092	2.47562	NA	Active in both
NM_001164563	Amigo2	4.96521	21.8462	0	0	0	0	0.000962659	inf	#DIV/0!	#DIV/0!	#DIV/0!	NA	Exclusively pro-B
NM_001164602	Amigo2	4.96521	21.8462	0.0195116	0	0	0	0.133668	inf	0	#DIV/0!	#DIV/0!	NA	Exclusively pro-B
NM_178114	Amigo2	4.96521	21.8462	0.0195116	0	0	0	0	0	0	#DIV/0!	#DIV/0!	NA	Exclusively pro-B
NM_177275	Amigo3	7.34008	4.42474	0.468538	0.541753	0.209468	0.581296	0.745196	0.358348	1.24066	1.37553	0.044817	NA	Inactive in both
NM_019496	Ammecr1	11.4148	15.4573	0.377628	0.812497	1.10539	5.55941	10.6757	0.94133	14.7219	13.1394	-0.0493894	NA	Active in both
NM_001242430	Ammecr1l	40.0731	36.974	0.788286	0.481782	-0.710339	4.37412	3.23226	-0.436447	5.5489	6.70897	0.0824489	NA	Active in both
NM_153515	Ammecr1l	30.898	51.1722	0.847853	0.530674	-0.675988	10.8058	7.31797	-0.562288	12.7449	13.7899	0.0342265	NA	Active in both
NM_033603	Amn	1.34923	1.96643	0.117965	0.151919	0.364949	0	0.0384618	inf	0	0.253172	#DIV/0!	NA	Inactive in both
NM_001113424	Amn1	38.3192	47.1874	1.03523	0.816282	-0.342815	13.112	12.3131	-0.0906939	12.6658	15.0844	0.075896	NA	Active in both
NM_153319	Amot	0.458755	0	0.00154371	0.0198805	3.68688	0	2.89774	inf	0	145.758	#DIV/0!	NA	Inactive in both
NM_001081395	Amotl1	3.15722	6.88079	0.0128796	0.917157	6.154	0.109559	16.7633	7.25745	8.50637	18.2775	0.332172	NA	Inactive in both
NM_019764	Amotl2	1.34923	5.08022	0.0120488	0.00608507	-0.985548	0.021641	0.0974122	2.17033	1.79611	16.0084	0.950015	NA	Inactive in both
NM_001033303	Ampd1	1.80799	2.23945	0.0878191	0.133055	0.599415	0.768044	0	-inf	8.74575	0	NA	NA	Inactive in both
NM_028779	Ampd2	13.6545	30.5287	2.10597	2.23807	0.0877688	9.19542	5.54442	-0.729881	4.36635	2.47732	-0.246136	-0.317607	Active in both
NM_001276301	Ampd3	2.69847	0.546041	0.0411419	0.0483627	0.233287	1.44526	0.722991	-0.999284	35.1287	14.9494	-0.371039	NA	Inactive in both
NM_009667	Ampd3	2.7255	2.23945	0.0425367	0.0465454	0.129929	9.78388e-05	1.36066e-05	-2.8461	0.0023001	0.00029233	-0.895874	NA	Inactive in both
NM_175007	Amph	1.34923	1.96643	0.00804988	0.00797456	-0.0135622	0	0.947908	inf	0	118.866	#DIV/0!	NA	Inactive in both
NM_001013814	Amt	0.458755	2.07586	0.0938774	0.0914361	-0.0380153	0.998244	2.14438	1.1031	10.6335	23.4522	0.343509	NA	Inactive in both
NM_027793	Amtn	0	0	0.00639312	0.00484312	-0.400585	0	0	0	0	0	#DIV/0!	NA	Inactive in both
NM_001110505	Amy1	0.458755	1.3651	0.011507	0.015255	0.40677	0.581365	0	-inf	50.5228	0	NA	NA	Inactive in both
NM_007446	Amy1	0	0.27302	0.0233359	0.0151527	-0.622978	0.000356056	0	-inf	0.0152579	0	NA	NA	Inactive in both
NM_001160152	Amy2a2	0	0	0	0	0	0	0	0	#DIV/0!	#DIV/0!	#DIV/0!	NA	Inactive in both
NM_001042711	Amy2a5	0	0	0	0.00501808	0	0	0	0	#DIV/0!	0	#DIV/0!	NA	Inactive in both
NM_001190403	Amy2b	1.34923	0	0	0	0	0	0	0	#DIV/0!	#DIV/0!	#DIV/0!	NA	Inactive in both
NM_001190404	Amy2b	1.34923	0	0.013825	0	0	0	0	0	0	#DIV/0!	#DIV/0!	NA	Inactive in both
NM_173405	Amz1	3.18425	1.80284	0.128918	0.032554	-1.98555	0.437674	0	-inf	3.39497	0	NA	NA	Inactive in both
NM_001252193	Amz2	15.5166	23.7573	0.609806	0.453994	-0.425676	7.26132	9.49537	0.386993	11.9076	20.9152	0.244638	NA	Active in both
NM_025275	Amz2	3.67004	9.99572	0.693753	0.467158	-0.57051	20.5135	27.2384	0.409068	29.5689	58.3066	0.294883	NA	Exclusively pro-B
NM_008569	Anapc1	43.1762	35.9383	1.80961	1.89071	0.0632486	48.0786	66.0974	0.459198	26.5685	34.9591	0.119193	-0.501624	Active in both
NM_026904	Anapc10	37.7793	38.4463	0.826217	0.72091	-0.1967	9.37186	11.0715	0.240441	11.3431	15.3577	0.131593	NA	Active in both
NM_001038230	Anapc11	7.7718	10.8125	1.36228	0.815766	-0.739791	4.80155	3.67127	-0.387221	3.52465	4.50039	0.106134	NA	Exclusively pro-B
NM_025389	Anapc11	14.545	17.039	1.39812	0.79193	-0.820042	0.120889	1.73847	3.84606	0.0864655	2.19523	1.40464	NA	Active in both
NM_181394	Anapc13	33.2728	30.4204	1.36481	1.50007	0.13633	73.8256	130.131	0.81777	54.0923	86.7501	0.205134	NA	Active in both
NM_027532	Anapc15	35.9713	22.3922	2.68557	3.23388	0.268035	3.08009	9.09657	1.56235	1.1469	2.8129	0.389628	NA	Active in both
NM_025514	Anapc16	35.9983	32.2774	2.30152	1.91537	-0.264963	40.0482	38.4313	-0.0594546	17.4008	20.0647	0.061864	NA	Active in both
NM_175300	Anapc2	17.2975	33.533	2.6341	2.51463	-0.066959	10.2352	18.7412	0.872671	3.88566	7.45285	0.282858	NA	Active in both
NM_024213	Anapc4	29.9805	30.9134	1.84091	1.52136	-0.275054	52.4075	56.073	0.0975319	28.4683	36.8571	0.11216	-0.275595	Active in both
NM_001042491	Anapc5	40.046	36.4832	1.46785	1.85234	0.335652	44.1861	51.0505	0.208334	30.1027	27.5599	-0.0383271	NA	Active in both
NM_021505	Anapc5	40.046	36.4832	1.30126	1.73456	0.414664	55.6538	90.0836	0.694784	42.7693	51.9346	0.0843247	NA	Active in both
NM_019805	Anapc7	41.4764	48.7703	1.99004	2.03616	0.0330484	11.7916	10.4266	-0.177491	5.92529	5.12072	-0.0633786	NA	Active in both
NM_001161731	Ang	8.17649	16.4929	0.0458869	0.173808	1.92134	0.000272944	0.480978	10.7832	0.00594819	2.76729	2.66767	NA	Active in both
NM_007447	Ang	3.67004	1.85699	0.0521715	0.110663	1.08484	4.30277	0.00895053	-8.90908	82.4736	0.0808808	-3.00847	NA	Inactive in both
NM_007449	Ang2	1.34923	1.69341	0	0	0	0	0	0	#DIV/0!	#DIV/0!	#DIV/0!	NA	Inactive in both
NM_001123394	Ang3	0.458755	0.27302	0.0104308	0.00790188	-0.400585	0	0	0	0	0	#DIV/0!	NA	Inactive in both
NM_177544	Ang4	0	0.655476	0.0193969	0.112655	2.53801	0	0	0	0	0	#DIV/0!	NA	Inactive in both
NM_007448	Ang5	0.458755	0.27302	0	0.00790188	0	0	0	0	#DIV/0!	0	#DIV/0!	NA	Inactive in both
NM_001011876	Ang6	0	1.03793	0	0	0	0	0	0	#DIV/0!	#DIV/0!	#DIV/0!	NA	Inactive in both
NM_144524	Angel1	9.094	12.1787	0.169102	0.146404	-0.20794	0.390085	0.507855	0.380628	2.30681	3.46887	0.177177	NA	Active in both
NM_001199020	Angel2	2.26674	1.03793	0.258066	0.32435	0.329808	26.5772	36.2718	0.448662	102.986	111.829	0.0357779	NA	Inactive in both
NM_021421	Angel2	17.2164	25.7779	0.285886	0.345989	0.275286	6.4096	14.3895	1.16671	22.4201	41.5895	0.268346	NA	Active in both
NM_009640	Angpt1	4.53349	8.9025	0.00497559	0.0288349	2.53487	3.15486	1.72543	-0.870622	634.067	59.8383	-1.02516	NA	Exclusively pro-B
NM_007426	Angpt2	0	0.655476	0.0122242	0.00648232	-0.915159	0.0440727	0.09275	1.07346	3.60537	14.3082	0.598634	NA	Inactive in both
NM_009641	Angpt4	3.21128	1.69341	0.00376378	0	0	0.147485	0	-inf	39.1854	#DIV/0!	#DIV/0!	NA	Inactive in both
NM_028333	Angptl1	0.917509	0.655476	0.00568645	0.00646166	0.184377	0	1.06936	inf	0	165.493	#DIV/0!	NA	Inactive in both
NM_011923	Angptl2	8.63525	3.60455	0.912392	0.0344095	-4.72877	5.54378	0.162015	-5.09667	6.0761	4.70843	-0.110748	NA	Exclusively pre-pro-B
NM_013913	Angptl3	0.890479	0	0	0.0262682	0	0	0.0176626	inf	#DIV/0!	0.672394	#DIV/0!	NA	Inactive in both
NM_020581	Angptl4	10.0115	18.2427	0.75147	0.29887	-1.3302	2.63465	0.812826	-1.69659	3.506	2.71966	-0.110296	NA	Active in both
NM_145154	Angptl6	2.7255	2.29473	0.0850019	0.104639	0.299854	0.635579	1.10024	0.791674	7.47724	10.5146	0.148053	NA	Inactive in both
NM_001039554	Angptl7	3.21128	1.31095	0	0.0183315	0	0.130961	0.653889	2.31991	#DIV/0!	35.6702	#DIV/0!	NA	Inactive in both
NM_020332	Ank	2.75253	7.31853	4.29818	0.0522367	-6.36252	4.92925	0.281777	-4.12874	1.14682	5.39424	0.672433	NA	Inactive in both
NM_001110783	Ank1	0.458755	3.93285	0.0124982	0.00946806	-0.400585	0.000311454	0.000253582	-0.296567	0.0249198	0.0267829	0.0313127	NA	Inactive in both
NM_031158	Ank1	2.75253	2.45832	0.00543993	0.00669666	0.299854	0.0371163	0.00784662	-2.24191	6.82294	1.17172	-0.765147	NA	Inactive in both
NM_001034168	Ank2	2.67144	0.928496	0.011517	0.00654354	-0.815623	0	0.122676	inf	0	18.7476	#DIV/0!	NA	Inactive in both
NM_178655	Ank2	0	1.96643	0.0048963	0.012364	1.33638	0.0187937	0	-inf	3.83835	0	NA	NA	Inactive in both
NM_009670	Ank3	0	0.764911	0.00430765	0.0111883	1.37702	0	0	0	0	0	#DIV/0!	NA	Inactive in both
NM_146005	Ank3	1.34923	2.94907	0.00165117	0.0173194	3.39083	0	0	0	0	0	#DIV/0!	NA	Inactive in both
NM_170687	Ank3	0	0.764911	0.00307689	0.00792507	1.36495	0	0	0	0	0	#DIV/0!	NA	Inactive in both
NM_170688	Ank3	1.34923	2.94907	0.00228624	0.0200136	3.12993	0.000179415	0.000249708	0.476939	0.0784761	0.0124769	-0.798629	NA	Inactive in both
NM_170689	Ank3	1.34923	2.94907	0.00139715	0.0200136	3.84042	0	0	0	0	0	#DIV/0!	NA	Inactive in both
NM_170690	Ank3	1.34923	2.94907	0.00139715	0.0174156	3.63983	0	0	0	0	0	#DIV/0!	NA	Inactive in both
NM_170728	Ank3	1.34923	2.94907	0.00139715	0.018474	3.72495	0.0673719	0.0886019	0.39519	48.2211	4.79602	-1.00236	NA	Inactive in both
NM_170729	Ank3	1.34923	2.94907	0.00165117	0.0188589	3.51368	0	0	0	0	0	#DIV/0!	NA	Inactive in both
NM_170730	Ank3	1.34923	2.94907	0.0019052	0.0176081	3.20822	0.00661234	0	-inf	3.47068	0	NA	NA	Inactive in both
NM_176980	Ankar	2.26674	0.655476	0.011979	0.0214493	0.840423	0.0169988	0	-inf	1.41905	0	NA	NA	Inactive in both
NM_001042714	Ankdd1b	0	0.27302	0.0045585	0.00863324	0.921343	0.0511955	0.198139	1.95243	11.2308	22.9507	0.310386	NA	Inactive in both
NM_175667	Ankef1	0.458755	0.928496	0.00799398	0.0100931	0.33638	0	0.0972952	inf	0	9.63979	#DIV/0!	NA	Inactive in both
NM_001080933	Ankfn1	0	0	0.00480456	0.00323529	-0.57051	0	0	0	0	0	#DIV/0!	NA	Inactive in both
NM_009671	Ankfy1	46.7382	38.6144	2.21007	2.55097	0.206957	20.3707	23.5834	0.211279	9.21724	9.24487	0.00130019	0.0748172	Active in both
NM_175375	Ankhd1	37.2665	39.0487	2.47891	2.74436	0.146766	33.2489	33.8782	0.0270505	13.4127	12.3447	-0.0360378	NA	Active in both
NM_001003909	Ankib1	38.5887	57.4562	1.24633	1.69974	0.447625	18.7331	17.0517	-0.135676	15.0306	10.032	-0.175591	NA	Active in both
NM_172922	Ankk1	0	0	0.00531442	0.00402594	-0.400585	0	0	0	0	0	#DIV/0!	NA	Inactive in both
NM_172756	Ankle1	19.0515	35.6619	5.04194	8.56648	0.764723	2.14565	9.8543	2.19934	0.42556	1.15033	0.431862	NA	Active in both
NM_001253814	Ankle2	31.3838	32.4962	1.48413	1.26322	-0.23251	43.5567	20.16	-1.1114	29.3482	15.9592	-0.264572	NA	Active in both
NM_027922	Ankle2	31.3838	32.4962	1.43768	1.1632	-0.305637	7.33899	5.00618	-0.551871	5.10475	4.30379	-0.0741239	NA	Active in both
NM_172850	Ankmy1	0.458755	0.382455	0.0133922	0.0289866	1.11399	0.0628979	0.0113807	-2.46642	4.69659	0.39262	-1.07781	NA	Inactive in both
NM_146033	Ankmy2	35.1349	28.2362	1.0944	0.961523	-0.186744	20.4526	19.8386	-0.0439774	18.6884	20.6325	0.0429782	0.234832	Active in both
NM_001271388	Ankra2	39.1015	45.7118	0.173504	0.197157	0.184377	9.67214	4.7272	-1.03285	55.7459	23.9768	-0.366422	NA	Active in both
NM_001271389	Ankra2	39.1015	45.7118	0.230888	0.223721	-0.0454904	1.3499	1.33467	-0.0163761	5.84657	5.96578	0.00876628	NA	Active in both
NM_001271390	Ankra2	39.1015	45.7118	0.213988	0.214682	0.00467111	0.0013246	2.64437	10.9631	0.00619006	12.3176	3.29883	NA	Active in both
NM_001271391	Ankra2	39.1015	45.7118	0.231339	0.201538	-0.198952	0	1.57133	inf	0	7.79668	#DIV/0!	NA	Active in both
NM_001271392	Ankra2	39.1015	45.7118	0.219772	0.135819	-0.694317	8.14098	8.89429	0.127677	37.0429	65.4862	0.247445	NA	Active in both
NM_023472	Ankra2	39.1015	45.7118	0.225555	0.162107	-0.476534	3.67233	3.76771	0.036991	16.2813	23.2421	0.154587	NA	Active in both
NM_013468	Ankrd1	0.458755	0	0.0159163	0	0	0	0	0	0	#DIV/0!	#DIV/0!	NA	Inactive in both
NM_001167967	Ankrd10	55.3193	40.7444	1.02746	0.743176	-0.467311	20.0167	15.9411	-0.32845	19.4817	21.45	0.0418006	NA	Active in both
NM_133971	Ankrd10	55.3193	40.7444	1.14929	0.878505	-0.387617	30.035	12.6677	-1.24549	26.1336	14.4196	-0.258245	NA	Active in both
NM_001081379	Ankrd11	17.8103	34.6262	1.92171	2.28262	0.248301	14.7734	13.2962	-0.151986	7.68762	5.82496	-0.120499	NA	Active in both
NM_001025572	Ankrd12	19.5372	30.1451	0.895892	1.79016	0.998695	10.9485	14.8441	0.439164	12.2208	8.29204	-0.168438	NA	Active in both
NM_026718	Ankrd13a	34.4599	65.6987	3.74654	2.48207	-0.594018	121.274	48.1524	-1.33259	32.3696	19.4001	-0.222333	0.194496	Active in both
NM_172945	Ankrd13b	24.2592	24.5234	1.21878	0.222778	-2.45176	4.04424	1.20959	-1.74135	3.31826	5.42958	0.213856	NA	Active in both
NM_001013806	Ankrd13c	41.854	57.7292	1.24106	1.6819	0.438517	15.4648	28.653	0.889702	12.4609	17.0361	0.135819	NA	Active in both
NM_026720	Ankrd13d	12.737	17.5873	2.3278	2.23269	-0.06018	5.26504	2.80272	-0.909618	2.26181	1.25531	-0.255706	NA	Active in both
NM_177268	Ankrd16	21.7229	39.377	4.45471	3.25374	-0.453232	9.09204	15.6162	0.780367	2.041	4.79946	0.371351	NA	Active in both
NM_030886	Ankrd17	15.0038	30.0379	2.1634	1.79676	-0.267903	10.1441	11.6619	0.201156	4.68897	6.49052	0.141203	0.0787997	Active in both
NM_198010	Ankrd17	15.0038	30.0379	2.21933	1.793	-0.307751	33.5961	23.1033	-0.540195	15.1379	12.8853	-0.0699726	NA	Active in both
NM_020033	Ankrd2	1.83502	1.31095	0.172793	0.0314159	-2.45948	0	0	0	0	0	#DIV/0!	NA	Inactive in both
NM_024204	Ankrd22	0	1.69341	0.027395	0.0218454	-0.326585	0.14019	0	-inf	5.11735	0	NA	NA	Inactive in both
NM_153502	Ankrd23	1.80799	1.69341	1.48448	0.895997	-0.72839	4.72204	3.86032	-0.290689	3.18094	4.30841	0.131761	NA	Inactive in both
NM_027480	Ankrd24	3.15722	1.74756	0.34523	0.251566	-0.456619	0.992403	0.433452	-1.19505	2.87462	1.72302	-0.222291	NA	Inactive in both
NM_001081112	Ankrd26	30.898	33.48	1.02953	0.968538	-0.0881099	8.19854	4.34191	-0.917038	7.96336	4.48295	-0.249532	NA	Active in both
NM_145633	Ankrd27	21.6959	28.1798	0.750283	0.544172	-0.463372	12.7896	10.6717	-0.261182	17.0464	19.6109	0.0608654	NA	Active in both
NM_178263	Ankrd27	21.6959	28.1798	0.515546	0.346927	-0.57147	3.18352	3.4658	0.122565	6.17505	9.99001	0.208926	NA	Active in both
NM_001024604	Ankrd28	27.2279	54.0671	2.32709	2.24487	-0.0518956	96.6731	29.5086	-1.71198	41.5426	13.1449	-0.499735	NA	Active in both
NM_001190371	Ankrd29	2.29377	10.1593	0.0058757	0.0169143	1.52541	0	0.208231	inf	0	12.3109	#DIV/0!	NA	Exclusively pro-B
NM_134071	Ankrd32	43.662	39.6478	1.59794	1.62192	0.021483	22.2922	24.8451	0.156422	13.9506	15.3184	0.0406208	NA	Active in both
NM_144790	Ankrd33	0	0.655476	0	0.0222511	0	0	0	0	#DIV/0!	0	#DIV/0!	NA	Inactive in both
NM_001164441	Ankrd33b	2.26674	32.1679	0.00739894	0.726791	6.61808	0.00308106	0	-inf	0.416419	0	NA	NA	Exclusively pro-B
NM_026153	Ankrd33b	2.26674	32.1679	0.00429472	0.647441	7.23604	0	0	0	0	0	#DIV/0!	NA	Exclusively pro-B
NM_027496	Ankrd33b	2.26674	32.1679	0.00328842	0.717449	7.76934	0.021356	0	-inf	6.49431	0	NA	NA	Exclusively pro-B
NM_001024851	Ankrd34a	0.890479	2.73134	0	0.0302298	0	0	0.134572	inf	#DIV/0!	4.45164	#DIV/0!	NA	Inactive in both
NM_175455	Ankrd34b	1.83502	6.82664	0.00399682	0.00908339	1.18438	0	0	0	0	0	#DIV/0!	NA	Inactive in both
NM_207260	Ankrd34c	0	0.655476	0	0	0	0	0	0	#DIV/0!	#DIV/0!	#DIV/0!	NA	Inactive in both
NM_001081139	Ankrd35	2.7255	5.62513	0.00899973	0.0113629	0.33638	0.0395158	0.00666926	-2.56683	4.39078	0.586932	-0.873954	NA	Inactive in both
NM_023816	Ankrd36	0.890479	0.27302	0.016247	0.0174693	0.10465	0	0	0	0	0	#DIV/0!	NA	Inactive in both
NM_001039562	Ankrd37	12.6829	15.9469	0.36224	0.225989	-0.680693	27.7127	35.521	0.358124	76.5037	157.18	0.312715	NA	Active in both
NM_026241	Ankrd39	23.5309	30.4734	1.06265	0.562981	-0.916506	6.59059	7.47653	0.18196	6.20204	13.2803	0.330672	NA	Active in both
NM_027799	Ankrd40	14.5991	29	1.06427	1.46838	0.464365	18.6243	22.3165	0.26092	17.4997	15.1981	-0.0612416	NA	Active in both
NM_146024	Ankrd40	14.5991	29	0.937192	0.982401	0.0679676	3.24538	6.51071	1.00443	3.46288	6.62734	0.281902	NA	Active in both
NM_028665	Ankrd42	21.2371	31.2372	0.0485483	0.0224255	-1.11428	0.0921943	0.113558	0.300679	1.89902	5.0638	0.425946	NA	Active in both
NM_001081433	Ankrd44	18.6197	32.8245	2.74717	1.23055	-1.15864	62.9721	33.5422	-0.908738	22.9225	27.2578	0.0752288	-0.0315721	Active in both
NM_028664	Ankrd45	0.458755	0.546041	0.0157926	0.0136728	-0.20794	0.0532578	0	-inf	3.37233	0	NA	NA	Inactive in both
NM_175134	Ankrd46	15.7591	23.3207	0.803387	0.956382	0.251491	18.3591	12.5757	-0.545856	22.8521	13.1492	-0.240026	NA	Active in both
NM_019683	Ankrd49	0.458755	0.27302	2.85561	4.7901	0.746256	34.0136	35.7052	0.0700223	11.9111	7.45396	-0.203567	NA	Inactive in both
NM_001167883	Ankrd50	16.2449	27.9632	0.398596	0.471641	0.24276	6.33681	3.1539	-1.00662	15.8978	6.68708	-0.376101	NA	Active in both
NM_172790	Ankrd52	23.2613	34.7921	4.10812	3.75929	-0.128017	5.85971	8.4601	0.529846	1.42637	2.25045	0.198036	NA	Active in both
NM_029245	Ankrd53	0.890479	1.14737	0.0110386	0.00836228	-0.400585	0	0.0233746	inf	0	2.79524	#DIV/0!	NA	Inactive in both
NM_144849	Ankrd54	22.6674	41.7248	0.956769	0.895057	-0.0961919	7.82851	6.12774	-0.353383	8.18223	6.8462	-0.0774221	NA	Active in both
NM_001168403	Ankrd55	0.458755	6.99136	0.00328147	0.00745763	1.18438	0	0	0	0	0	#DIV/0!	NA	Inactive in both
NM_001168404	Ankrd55	0.458755	6.99136	0.00556072	0.00351044	-0.66362	0	0	0	0	0	#DIV/0!	NA	Inactive in both
NM_001168405	Ankrd55	0.458755	6.99136	0.00111602	0.00760896	2.76934	0	0	0	0	0	#DIV/0!	NA	Inactive in both
NM_029898	Ankrd55	0.458755	6.99136	0.00525035	0.000994351	-2.40059	0	0	0	0	0	#DIV/0!	NA	Inactive in both
NM_001012450	Ankrd6	2.7255	2.07586	0.0992058	0.0397637	-1.31897	0	0	0	0	0	#DIV/0!	NA	Inactive in both
NM_001012451	Ankrd6	4.07473	12.3423	0.143541	0.051457	-1.48002	0.609752	3.45016	2.50037	4.24794	67.0494	1.19822	NA	Exclusively pro-B
NM_080471	Ankrd6	2.7255	2.07586	0.0845086	0.0381732	-1.14654	6.47478e-05	8.41244e-05	0.377692	0.000766168	0.00220376	0.45884	NA	Inactive in both
NM_001199955	Ankrd60	8.20352	8.62948	0.168576	0.0239446	-2.81562	0	0	0	0	0	#DIV/0!	NA	Active in both
NM_027303	Ankrd60	8.20352	8.62948	0.0712542	0.0392572	-0.860017	0	0	0	0	0	#DIV/0!	NA	Active in both
NM_025732	Ankrd61	0.890479	0	0	0.120825	0	0.252727	0	-inf	#DIV/0!	0	#DIV/0!	NA	Inactive in both
NM_001081971	Ankrd63	4.12879	10.5406	0.632133	0.0390916	-4.0153	0.0711275	0	-inf	0.11252	0	NA	NA	Exclusively pro-B
NM_001254953	Ankrd66	0	0.764911	0	0.0050186	0	0	0	0	#DIV/0!	0	#DIV/0!	NA	Inactive in both
NM_001167757	Ankrd7	0.458755	0.27302	0.00945355	0.0393885	2.05885	0.00764317	0	-inf	0.808497	0	NA	NA	Inactive in both
NM_029202	Ankrd7	0.458755	0.27302	0.00472677	0.032227	2.76934	0.0210143	0	-inf	4.4458	0	NA	NA	Inactive in both
NM_175207	Ankrd9	20.9135	30.3662	0.393113	0.660347	0.748278	0.797763	1.94215	1.28363	2.02935	2.94111	0.161155	NA	Active in both
NM_181413	Anks1	29.8723	42.4885	2.00652	1.23215	-0.703521	13.7685	3.43215	-2.00418	6.86189	2.78551	-0.39154	-0.255397	Active in both
NM_001128086	Anks1b	1.34923	3.60455	0.00884064	0.00993783	0.16878	0.0042578	0	-inf	0.481617	0	NA	NA	Inactive in both
NM_001177396	Anks1b	0.890479	0.928496	0.00348131	0.00539442	0.631836	0	0	0	0	0	#DIV/0!	NA	Inactive in both
NM_001177397	Anks1b	0	0.546041	0.00363072	0.00645759	0.83074	0	0	0	0	0	#DIV/0!	NA	Inactive in both
NM_001177398	Anks1b	0.890479	0.928496	0.00427252	0.00623355	0.544967	0	0.000266511	inf	0	0.0427543	#DIV/0!	NA	Inactive in both
NM_181398	Anks1b	0.890479	0.928496	0.00126593	0.00683293	2.4323	0	0.0444226	inf	0	6.50125	#DIV/0!	NA	Inactive in both
NM_028301	Anks3	24.5565	39.5406	0.933358	0.684257	-0.447891	9.78794	5.71672	-0.775819	10.4868	8.35464	-0.0987157	NA	Active in both
NM_028085	Anks4b	0.458755	0.27302	0	0.00481855	0	0	0.0124308	inf	#DIV/0!	2.57978	#DIV/0!	NA	Inactive in both
NM_001024136	Anks6	8.20352	11.0325	0.00753401	0.0171222	1.18438	0.236583	0.0485545	-2.28467	31.402	2.83576	-1.04429	NA	Active in both
NM_001267620	Ankzf1	36.6996	33.8049	0.204086	0.252991	0.309908	10.6388	20.1746	0.923207	52.1289	79.7443	0.184621	NA	Active in both
NM_026187	Ankzf1	36.6996	33.8049	0.850366	0.433846	-0.970901	6.48653	14.5027	1.1608	7.62793	33.4282	0.641707	0.570464	Active in both
NM_028390	Anln	32.3283	50.4648	1.8253	4.23675	1.21482	15.9785	53.1754	1.73463	8.7539	12.551	0.156477	NA	Active in both
NM_001242349	Ano1	1.83502	0.655476	0.00668712	0.00379937	-0.815623	4.00672	0	-inf	599.17	0	NA	NA	Inactive in both
NM_178642	Ano1	1.83502	0.655476	0.00710506	0.00411599	-0.787608	0.0973471	0	-inf	13.7011	0	NA	NA	Inactive in both
NM_001271873	Ano10	23.5579	23.2654	0.466028	0.168305	-1.46934	5.10311	1.9025	-1.42348	10.9502	11.3039	0.0138046	NA	Active in both
NM_133979	Ano10	23.5579	23.2654	0.451217	0.165099	-1.45049	12.1948	5.90841	-1.04542	27.0265	35.787	0.121936	NA	Active in both
NM_153589	Ano2	0.917509	1.31095	0.00860738	0.00692806	-0.313123	0	0	0	0	0	#DIV/0!	NA	Inactive in both
NM_001128103	Ano3	0.917509	0	0.00446344	0.00434737	-0.0380153	0.0150205	0.0661414	2.13862	3.36523	15.2141	0.655233	NA	Inactive in both
NM_001271879	Ano5	0	0.546041	0.00500657	0.00433455	-0.20794	0	0	0	0	0	#DIV/0!	NA	Inactive in both
NM_177694	Ano5	0	0.546041	0.00429134	0.00541819	0.33638	0	0	0	0	0	#DIV/0!	NA	Inactive in both
NM_001253813	Ano6	23.5309	31.7313	0.318934	0.542398	0.766092	2.90974	9.95297	1.77424	9.12333	18.3499	0.303482	NA	Active in both
NM_175344	Ano6	23.5309	31.7313	0.321312	0.53545	0.73678	10.3283	33.5662	1.70041	32.1442	62.6878	0.290081	NA	Active in both
NM_001271884	Ano7	0.890479	0.382455	0.01856	0.0203091	0.129929	0.102831	0	-inf	5.54046	0	NA	NA	Inactive in both
NM_207031	Ano7	0.890479	0.382455	0.0144356	0.0218713	0.599415	9.73971e-05	0	-inf	0.00674703	0	NA	NA	Inactive in both
NM_001164679	Ano8	7.7718	5.78871	1.6662	0.959672	-0.795945	4.72496	3.22934	-0.549061	2.83578	3.36505	0.0743191	NA	Inactive in both
NM_178381	Ano9	0.458755	1.69341	0.0113414	0.00572777	-0.985548	0	0	0	0	0	#DIV/0!	NA	Inactive in both
NM_009672	Anp32a	27.7137	36.9198	1.89336	2.72913	0.527494	86.8337	121.999	0.490543	45.8623	44.7025	-0.0111235	0.295499	Active in both
NM_130889	Anp32b	17.3786	23.649	8.44845	15.3079	0.857522	5.47082	6.28711	0.20064	0.647553	0.410709	-0.197741	0.105076	Active in both
NM_001253757	Anp32e	23.2613	20.1539	1.25898	4.14247	1.71824	0.0533861	0.00594866	-3.16583	0.0424044	0.00143602	-1.47025	NA	Active in both
NM_001253758	Anp32e	23.2613	20.1539	1.31086	4.24204	1.69425	0	0.318567	inf	0	0.0750976	#DIV/0!	0.267423	Active in both
NM_023210	Anp32e	23.2613	20.1539	1.33161	4.263	1.6787	43.963	119.092	1.43772	33.015	27.9362	-0.0725433	NA	Active in both
NM_008486	Anpep	1.80799	1.03793	0.0640833	0.0138704	-2.20794	0.140997	0.146726	0.0574647	2.20021	10.5784	0.681953	NA	Inactive in both
NM_054041	Antxr1	7.28601	2.78549	0.0478269	0.00870493	-2.45792	0.338559	0.121421	-1.47939	7.07883	13.9485	0.294567	NA	Inactive in both
NM_133738	Antxr2	50.7318	50.9556	1.03577	0.134781	-2.94202	27.9658	6.69939	-2.06156	26.9999	49.7059	0.265045	NA	Active in both
NM_172808	Antxrl	0	0.764911	0.00556681	0.00421714	-0.400585	0	0	0	0	0	#DIV/0!	NA	Inactive in both
NM_010730	Anxa1	6.80023	6.11702	0.374704	0.413384	0.141733	41.0997	22.1028	-0.8949	109.686	53.4679	-0.312057	0.52239	Inactive in both
NM_001136089	Anxa10	0	0.27302	0.00286889	0.00651999	1.18438	0	0	0	0	0	#DIV/0!	NA	Inactive in both
NM_011922	Anxa10	0	0.27302	0.00477988	0.0043452	-0.137551	0	0	0	0	0	#DIV/0!	NA	Inactive in both
NM_013469	Anxa11	30.7628	42.4897	1.0955	0.927779	-0.239731	2.40105	0.833254	-1.52684	2.19175	0.898117	-0.387457	-0.697915	Active in both
NM_027211	Anxa13	0	0.382455	0.0170511	0.00894261	-0.9311	0	0	0	0	0	#DIV/0!	NA	Inactive in both
NM_007585	Anxa2	1.34923	1.91228	0.0279787	0.0361567	0.369933	8.00882	0.912337	-3.13395	286.247	25.2329	-1.05477	0.548339	Inactive in both
NM_013470	Anxa3	0.917509	4.15172	0.307683	0.0135515	-4.50492	0.349913	0.303355	-0.205991	1.13725	22.3854	1.29411	NA	Inactive in both
NM_013471	Anxa4	15.9213	21.792	0.0486254	0.107997	1.15121	13.1844	2.74077	-2.26618	271.142	25.3782	-1.02874	0.415764	Active in both
NM_009673	Anxa5	21.7769	8.62835	0.372112	0.132138	-1.49369	26.6532	6.05159	-2.13892	71.6269	45.7976	-0.194233	0.509624	Active in both
NM_001110211	Anxa6	11.4148	20.3163	0.585571	0.310258	-0.916374	24.0387	16.4707	-0.545457	41.0518	53.0871	0.111657	NA	Active in both
NM_013472	Anxa6	11.4148	20.3163	0.613181	0.332918	-0.881148	47.9908	12.9669	-1.88793	78.2653	38.9493	-0.30307	-0.964502	Active in both
NM_001110794	Anxa7	14.0322	15.7833	0.637867	0.490856	-0.377954	33.2528	26.9997	-0.300531	52.1313	55.0053	0.0233063	NA	Active in both
NM_009674	Anxa7	14.0322	15.7833	0.680727	0.523325	-0.379369	1.10946	0	-inf	1.62982	0	NA	-0.293625	Active in both
NM_013473	Anxa8	0	0.928496	0.0086028	0	0	0.0472277	0.0154164	-1.61517	5.4898	#DIV/0!	#DIV/0!	NA	Inactive in both
NM_001085383	Anxa9	0.917509	1.69341	0.0526927	0.0443526	-0.248582	0	0	0	0	0	#DIV/0!	NA	Inactive in both
NM_023628	Anxa9	1.37626	0.928496	0.0226329	0.0257184	0.184377	0.73849	1.08434	0.554161	32.629	42.1621	0.111318	NA	Inactive in both
NM_012054	Aoah	3.67004	1.31095	0.297291	0.0113535	-4.71066	16.1628	0.0307039	-9.04004	54.3669	2.70435	-1.30327	NA	Inactive in both
NM_178932	Aoc2	1.83502	0.382455	3.56061	3.68193	0.0483357	1.53434	1.79946	0.22995	0.43092	0.488728	0.0546701	NA	Inactive in both
NM_009675	Aoc3	0.458755	0.27302	0.184755	0.177643	-0.056631	0	0.248503	inf	0	1.39889	#DIV/0!	NA	Inactive in both
NM_009676	Aox1	4.93818	2.45832	0.0114851	0.04661	2.02088	0.083292	0.0732008	-0.186319	7.2522	1.5705	-0.664432	NA	Inactive in both
NM_023617	Aox3	0	1.09208	0.00430914	0.00707284	0.714892	0	0	0	0	0	#DIV/0!	NA	Inactive in both
NM_001008419	Aox3l1	0.890479	0.928496	0.0360335	0.0367101	0.0268359	0.192105	0	-inf	5.33129	0	NA	NA	Inactive in both
NM_023631	Aox4	5.39693	2.07586	0.288768	0.00979508	-4.88171	0.272948	0.00585324	-5.54324	0.945215	0.59757	-0.199142	NA	Inactive in both
NM_145964	Ap1ar	17.6482	20.7552	1.11819	3.40407	1.60609	21.9422	36.7373	0.743536	19.6229	10.7922	-0.259654	NA	Active in both
NM_001243043	Ap1b1	19.969	15.1842	0.520643	0.350534	-0.570738	0.0312011	0.0329889	0.0803817	0.059928	0.0941104	0.196007	0.177881	Active in both
NM_001243044	Ap1b1	9.12103	22.8277	0.512025	0.462576	-0.146523	0	0	0	0	0	#DIV/0!	NA	Active in both
NM_007454	Ap1b1	9.12103	22.8277	0.495219	0.448147	-0.144094	14.922	10.848	-0.460011	30.1322	24.2064	-0.0951008	NA	Active in both
NM_009677	Ap1g1	25.5551	32.2785	2.35175	1.93147	-0.284036	54.895	48.0091	-0.193366	23.3422	24.8563	0.0272943	NA	Active in both
NM_007455	Ap1g2	21.858	22.4475	1.48192	1.46616	-0.0154184	7.35211	5.62728	-0.38572	4.96122	3.8381	-0.111472	-0.488935	Active in both
NM_007456	Ap1m1	29.1981	38.5602	2.18147	2.48162	0.185979	44.9461	29.2794	-0.618309	20.6035	11.7985	-0.242115	0.289988	Active in both
NM_001110300	Ap1m2	3.18425	0.928496	0.00743143	0.0253336	1.76934	0.0769696	0	-inf	10.3573	0	NA	NA	Inactive in both
NM_009678	Ap1m2	3.18425	0.928496	0.00743143	0.0281484	1.92134	0.0770155	0	-inf	10.3635	0	NA	NA	Inactive in both
NM_007457	Ap1s1	21.6418	33.8026	1.35994	1.28348	-0.0834743	16.4573	19.9165	0.275237	12.1015	15.5175	0.107983	-0.10325	Active in both
NM_026887	Ap1s2	8.52712	11.6869	0.999696	0.566242	-0.820069	8.34043	4.20603	-0.987661	8.34297	7.42797	-0.0504508	NA	Active in both
NM_183027	Ap1s3	34.4599	60.6749	2.43916	1.62448	-0.586409	14.1434	7.96894	-0.827674	5.79847	4.90554	-0.0726265	NA	Active in both
NM_001077264	Ap2a1	21.3993	29.1658	0.704245	0.804331	0.191712	10.3849	7.74098	-0.423902	14.7461	9.62412	-0.185317	0.207028	Active in both
NM_007458	Ap2a1	21.3993	29.1658	0.71286	0.74886	0.0710776	0	0.00011425	inf	0	0.000152565	#DIV/0!	NA	Active in both
NM_007459	Ap2a2	16.326	28.2351	1.64495	0.633129	-1.37748	20.045	9.08715	-1.14135	12.1857	14.3528	0.0710836	0.0493813	Active in both
NM_001035854	Ap2b1	22.6674	28.1245	0.457134	0.579337	0.341785	7.90651	17.7029	1.16287	17.2958	30.5572	0.247172	NA	Active in both
NM_027915	Ap2b1	22.6674	28.1245	0.439364	0.589086	0.423062	27.8307	20.5129	-0.440146	63.3432	34.8216	-0.259851	0.327057	Active in both
NM_009679	Ap2m1	39.9109	39.8148	1.67227	2.35586	0.494445	8.13396	8.49708	0.0630107	4.86402	3.60679	-0.129875	-0.248607	Active in both
NM_198613	Ap2s1	19.5102	33.1494	1.17361	3.06138	1.38323	22.4332	29.2125	0.380954	19.1147	9.54227	-0.301715	-0.0631992	Active in both
NM_009680	Ap3b1	40.8014	47.1886	2.05377	1.33979	-0.616266	65.4447	56.9151	-0.201466	31.8656	42.4805	0.124868	-0.169198	Active in both
NM_021492	Ap3b2	0.917509	3.93172	0.0112226	0.00991866	-0.178193	0	0	0	0	0	#DIV/0!	NA	Inactive in both
NM_007460	Ap3d1	26.2023	34.9511	3.02925	1.85527	-0.707336	19.4801	13.715	-0.50625	6.43066	7.39247	0.060534	-0.290931	Active in both
NM_018829	Ap3m1	36.1335	29.1658	1.66324	1.56228	-0.0903391	28.1233	24.8445	-0.178842	16.9088	15.9027	-0.0266412	NA	Active in both
NM_001122820	Ap3m2	9.03994	10.5959	0.418045	0.0882579	-2.24386	3.49254	7.4065e-05	-15.5251	8.35447	0.000839188	-3.99806	NA	Active in both
NM_029505	Ap3m2	9.03994	10.5959	0.376926	0.0882579	-2.09448	6.84172	5.82281	-0.232643	18.1514	65.9749	0.560469	NA	Active in both
NM_009681	Ap3s1	36.403	27.6337	4.48882	0.593462	-2.91911	23.2541	11.7584	-0.983792	5.18045	19.8132	0.582588	-0.234771	Active in both
NM_009682	Ap3s2	31.2756	52.5937	2.10344	1.34606	-0.644011	5.22468	4.87235	-0.100727	2.48388	3.61972	0.163546	NA	Active in both
NM_001163552	Ap4b1	17.7292	24.1409	0.546439	0.330405	-0.725826	4.98569	8.62159e-05	-15.8195	9.12397	0.00026094	-4.54364	NA	Active in both
NM_001163553	Ap4b1	17.7292	24.1409	0.471241	0.319011	-0.562857	0.000327978	1.49955	12.1586	0.000695988	4.70062	3.82955	NA	Active in both
NM_026193	Ap4b1	17.7292	24.1409	0.51636	0.25445	-1.021	9.46215	4.50971	-1.06913	18.3247	17.7234	-0.0144906	NA	Active in both
NM_175550	Ap4e1	32.1391	41.9967	0.659901	0.870759	0.400023	12.9031	26.8077	1.05493	19.5531	30.7866	0.197147	NA	Active in both
NM_021392	Ap4m1	12.2783	19.988	2.91675	2.3165	-0.332414	18.4452	18.8811	0.033694	6.32389	8.15069	0.11021	NA	Active in both
NM_021710	Ap4s1	47.7638	58.3283	0.781687	0.660495	-0.243044	13.6165	3.74987	-1.86044	17.4194	5.67737	-0.486886	NA	Active in both
NM_001033448	Ap5b1	31.4378	45.7084	1.613	1.17722	-0.454357	3.9474	2.24062	-0.817006	2.44725	1.90331	-0.109168	NA	Active in both
NM_144535	Ap5m1	27.1469	26.3792	0.871425	0.624344	-0.481035	51.9688	27.9892	-0.892772	59.6365	44.8298	-0.123946	NA	Active in both
NM_027129	Ap5s1	21.7769	34.2968	0.571019	0.803355	0.492499	3.65287	3.14627	-0.215387	6.39711	3.91641	-0.213095	NA	Active in both
NM_172725	Ap5z1	12.3323	18.2958	2.01046	1.32381	-0.602828	3.34125	1.9956	-0.743563	1.66194	1.50747	-0.0423661	NA	Active in both
NM_001042558	Apaf1	22.1546	32.9881	0.702723	0.543534	-0.370585	10.9694	10.4642	-0.0680238	15.6099	19.2521	0.0910803	NA	Active in both
NM_009684	Apaf1	22.1546	32.9881	0.686615	0.539975	-0.346608	9.85094	17.2186	0.805634	14.3471	31.8878	0.346859	NA	Active in both
NM_177034	Apba1	8.17649	23.3196	0.070364	0.0478244	-0.55709	0.143293	0.0927448	-0.627628	2.03645	1.93928	-0.0212347	NA	Active in both
NM_007461	Apba2	0	0.655476	0.00547098	0.00452132	-0.275054	0	0	0	0	0	#DIV/0!	NA	Inactive in both
NM_018758	Apba3	22.0465	25.3413	0.420044	0.795512	0.921343	3.03001	5.15622	0.766989	7.21355	6.48164	-0.0464644	NA	Active in both
NM_001253885	Apbb1	11.7654	23.3196	0.0108933	0.0288829	1.40677	0	0.000143383	inf	0	0.00496429	#DIV/0!	NA	Active in both
NM_001253886	Apbb1	11.7654	23.3196	0.00272333	0.0247567	3.18438	3.80539e-06	1.06435	18.0935	0.00139733	42.9923	4.48809	NA	Active in both
NM_001253887	Apbb1	0.458755	3.93285	0	0.0306378	0	0.186133	0	-inf	#DIV/0!	0	#DIV/0!	NA	Inactive in both
NM_009685	Apbb1	7.25898	15.4008	0	0.034827	0	0.190406	1.74296	3.19439	#DIV/0!	50.0462	#DIV/0!	NA	Exclusively pro-B
NM_019456	Apbb1ip	45.0653	35.1723	2.48484	2.5894	0.0594668	18.0712	17.55	-0.0422176	7.27259	6.77763	-0.0306112	0.168033	Active in both
NM_001201413	Apbb2	4.53349	19.9892	0.00862014	0.0405169	2.23274	0.25375	0.183657	-0.466394	29.4369	4.53285	-0.81252	NA	Exclusively pro-B
NM_001201414	Apbb2	4.53349	19.9892	0.011167	0.0436336	1.9662	0	0.472171	inf	0	10.8213	#DIV/0!	NA	Exclusively pro-B
NM_001201415	Apbb2	4.53349	19.9892	0.00842423	0.0403685	2.26061	8.46655e-05	0	-inf	0.0100502	0	NA	NA	Exclusively pro-B
NM_001201416	Apbb2	2.7255	4.31531	0.00805194	0.024399	1.59941	0	0.0984299	inf	0	4.03417	#DIV/0!	NA	Inactive in both
NM_009686	Apbb2	6.34147	29.8743	0.0108877	0.0364412	1.74287	0.0481037	0.0108169	-2.15286	4.41816	0.296832	-1.17273	NA	Exclusively pro-B
NM_146085	Apbb3	29.1981	28.2351	2.95673	2.35563	-0.32789	5.86163	3.59366	-0.705848	1.98247	1.52556	-0.113777	NA	Active in both
NM_007462	Apc	40.046	45.0078	1.69715	2.15124	0.342058	18.4449	11.5825	-0.671282	10.8682	5.3841	-0.305044	NA	Active in both
NM_011789	Apc2	0	1.58397	0.00763036	0.0260117	1.76934	0.0158805	0.0197227	0.312601	2.08122	0.758223	-0.438522	NA	Inactive in both
NM_133237	Apcdd1	8.14946	9.72157	0.0142204	0.0261623	0.879523	0.265176	0	-inf	18.6475	0	NA	NA	Active in both
NM_011318	Apcs	0.890479	0	0	0	0	0	0	0	#DIV/0!	#DIV/0!	#DIV/0!	NA	Inactive in both
NM_146226	Apeh	32.2472	43.8548	1.45934	0.681129	-1.09932	17.305	12.7641	-0.439098	11.8581	18.7396	0.198746	-0.0847343	Active in both
NM_009687	Apex1	32.0047	38.5568	4.39531	6.61692	0.590196	50.4167	65.1108	0.368995	11.4706	9.84004	-0.0665881	0.246109	Active in both
NM_029943	Apex2	23.7201	25.7226	2.05354	2.59467	0.337439	1.89752	2.85447	0.589111	0.924025	1.10013	0.07576	NA	Active in both
NM_146104	Aph1a	11.3607	17.4756	0.939578	0.772788	-0.281941	1.919	1.87102	-0.0365303	2.04241	2.42113	0.0738761	NA	Active in both
NM_146134	Aph1a	11.3607	17.4756	0.912733	0.904975	-0.0123148	2.64255	2.11533	-0.32105	2.89521	2.33745	-0.092938	NA	Active in both
NM_177583	Aph1b	14.0322	41.2329	0.0314541	0.116758	1.8922	2.4963	4.71242	0.916677	79.3631	40.3607	-0.293661	NA	Active in both
NM_026674	Aph1c	7.23195	17.9697	0.0827101	0.0747065	-0.146829	0.75805	0.0207664	-5.18997	9.16515	0.277973	-1.51814	NA	Exclusively pro-B
NM_007466	Api5	22.8026	27.2524	1.96525	2.92722	0.574813	51.4205	77.4806	0.591491	26.1648	26.469	0.00502083	-0.0365418	Active in both
NM_019735	Apip	23.2073	31.077	0.515562	0.788639	0.61322	16.2211	27.2758	0.74975	31.463	34.5859	0.0410995	NA	Active in both
NM_027263	Apitd1	19.4561	23.5384	0.671023	2.56734	1.93584	1.07442	11.9867	3.4798	1.60117	4.66891	0.464779	NA	Active in both
NM_001170489	Aplf	20.9135	40.1949	0.205019	0.219393	0.0977548	0.969318	1.20595	0.315128	4.72793	5.49677	0.0654359	NA	Active in both
NM_024251	Aplf	20.9135	40.1949	0.246597	0.210704	-0.226937	2.66468	3.20676	0.267156	10.8058	15.2193	0.148736	NA	Active in both
NM_013912	Apln	5.01927	4.8072	0.0064603	0.019576	1.59941	0.0902597	0.0739232	-0.288055	13.9714	3.77621	-0.568185	NA	Inactive in both
NM_011784	Aplnr	0.917509	1.03793	0	0.0133294	0	0	0	0	#DIV/0!	0	#DIV/0!	NA	Inactive in both
NM_007467	Aplp1	5.47803	7.31853	0.0768869	0.00896088	-3.10103	0.367045	0.0259485	-3.82223	4.77383	2.89575	-0.217105	NA	Inactive in both
NM_001102455	Aplp2	17.6752	31.8419	0.0342464	0.300638	3.134	10.8887	9.46855	-0.201616	317.952	31.4949	-1.00412	NA	Active in both
NM_001102456	Aplp2	17.6752	31.8419	0.0423043	0.312083	2.88305	1.41332	0.760773	-0.893555	33.4084	2.43772	-1.13687	NA	Active in both
NM_009691	Aplp2	17.6752	31.8419	0.0423043	0.312083	2.88305	0.000391125	1.08111	11.4326	0.00924551	3.46417	2.57367	NA	Active in both
NM_027977	Apmap	27.6326	45.2199	1.28166	0.99893	-0.359558	45.5529	31.6617	-0.524802	35.5421	31.6956	-0.049744	-0.0132868	Active in both
NM_009692	Apoa1	1.34923	1.80284	0.0341373	0.0517214	0.599415	0	0	0	0	0	#DIV/0!	NA	Inactive in both
NM_144897	Apoa1bp	25.501	37.0281	1.93883	1.37245	-0.498433	16.6163	12.763	-0.380636	8.57026	9.29941	0.0354616	0.0765256	Active in both
NM_013474	Apoa2	1.80799	1.42039	0.0472927	0.143307	1.59941	0.407232	0	-inf	8.61088	0	NA	NA	Inactive in both
NM_007468	Apoa4	0	2.29473	0	0	0	0	0	0	#DIV/0!	#DIV/0!	#DIV/0!	NA	Inactive in both
NM_080434	Apoa5	0.458755	0.928496	0	0	0	0.0122128	0	-inf	#DIV/0!	#DIV/0!	#DIV/0!	NA	Inactive in both
NM_009693	Apob	0	0.382455	0.00960756	0.00363911	-1.40059	0	0	0	0	0	#DIV/0!	0.101911	Inactive in both
NM_001134391	Apobec1	13.6545	17.5309	0.961523	1.00011	0.0567629	4.93768	158.209	5.00185	5.13527	158.192	1.48862	NA	Active in both
NM_031159	Apobec1	13.6545	17.5309	1.03529	0.998181	-0.0526621	0.402464	28.9492	6.16852	0.388745	29.0019	1.87276	NA	Active in both
NM_009694	Apobec2	0.917509	1.03793	0.0511047	0.0739093	0.5323	0.0295601	0.14053	2.24916	0.578422	1.90138	0.516825	NA	Inactive in both
NM_001160415	Apobec3	37.9948	37.6306	3.30733	6.25034	0.918266	0	18.8613	inf	0	3.01765	#DIV/0!	-0.273417	Active in both
NM_030255	Apobec3	37.9948	37.6306	3.34647	6.30667	0.914238	96.7162	8.55444	-3.49901	28.901	1.35641	-1.32852	NA	Active in both
NM_001081197	Apobec4	3.13019	0.546041	0.00896627	0.0135848	0.599415	0	0.0237203	inf	0	1.74609	#DIV/0!	NA	Inactive in both
NM_138310	Apobr	19.996	1.52982	12.3732	0.116294	-6.73329	5.95828	0.0185502	-8.32732	0.481549	0.159511	-0.479849	-1.83893	Exclusively pre-pro-B
NM_001110009	Apoc1	2.7255	2.56775	0.0986629	0.0149484	-2.72251	3.04357	0	-inf	30.8482	0	NA	NA	Inactive in both
NM_007469	Apoc1	1.80799	2.1853	0.0402504	0	0	0	0	0	0	#DIV/0!	#DIV/0!	NA	Inactive in both
NM_009695	Apoc2	1.34923	1.52982	0.0118634	0	0	0	0	0	0	#DIV/0!	#DIV/0!	NA	Inactive in both
NM_023114	Apoc3	1.78096	3.49625	0	0	0	0	0	0	#DIV/0!	#DIV/0!	#DIV/0!	NA	Inactive in both
NM_007385	Apoc4	0.917509	1.80284	0	0	0	0	0	0	#DIV/0!	#DIV/0!	#DIV/0!	NA	Inactive in both
NM_007470	Apod	1.80799	0.764911	0.0102217	0	0	0.0209283	0	-inf	2.04744	#DIV/0!	#DIV/0!	NA	Inactive in both
NM_009696	Apoe	0.917509	1.69341	2.89629	3.16924	0.129929	2.91582	2.90678	-0.00447534	1.00674	0.917185	-0.0404612	NA	Inactive in both
NM_133997	Apof	0.890479	0.546041	0.494697	0	0	1.05275	0	-inf	2.12807	#DIV/0!	#DIV/0!	NA	Inactive in both
NM_013475	Apoh	0	1.52982	0.0361158	0.0298468	-0.275054	0	0	0	0	0	#DIV/0!	NA	Inactive in both
NM_177744	Apol10a	1.80799	0	0.00447195	0.0101632	1.18438	0	0	0	0	0	#DIV/0!	NA	Inactive in both
NM_177820	Apol10b	0.458755	2.02058	0.0157195	0.0158777	0.0144521	0.0653575	0.164474	1.33143	4.15775	10.3588	0.396451	NA	Inactive in both
NM_001177533	Apol11a	2.23971	1.31095	0.00693006	0	0	0	0	0	0	#DIV/0!	#DIV/0!	NA	Inactive in both
NM_001143686	Apol11b	0.458755	0.382455	0.00671702	0.010177	0.599415	0	0	0	0	0	#DIV/0!	NA	Inactive in both
NM_001163621	Apol6	1.34923	0	0.00861758	0	0	0.043931	0	-inf	5.09783	#DIV/0!	#DIV/0!	NA	Inactive in both
NM_028010	Apol6	1.34923	0.27302	0.0052996	0.00802943	0.599415	0	0	0	0	0	#DIV/0!	NA	Inactive in both
NM_001164640	Apol7a	0.458755	0.382455	0	0	0	0	0	0	#DIV/0!	#DIV/0!	#DIV/0!	NA	Inactive in both
NM_029419	Apol7a	0.458755	0.382455	0.0115128	0.00436076	-1.40059	0	0	0	0	0	#DIV/0!	NA	Inactive in both
NM_001024848	Apol7b	0.458755	0.655476	0.0819513	0.223872	1.44984	0.0272377	0	-inf	0.332364	0	NA	NA	Inactive in both
NM_175391	Apol7c	0	0.928496	0	0	0	0	0	0	#DIV/0!	#DIV/0!	#DIV/0!	NA	Inactive in both
NM_001081970	Apol8	0.917509	2.84077	0.104248	0.12205	0.227446	0.0313527	0	-inf	0.30075	0	NA	NA	Inactive in both
NM_001162883	Apol9a	0.458755	0	0	0	0	0	0	0	#DIV/0!	#DIV/0!	#DIV/0!	NA	Inactive in both
NM_173786	Apol9a	0.458755	0.382455	0	0.00655618	0	0	0	0	#DIV/0!	0	#DIV/0!	NA	Inactive in both
NM_001168660	Apol9b	2.23971	1.58397	0.00863538	0	0	0	0.00886423	inf	0	#DIV/0!	#DIV/0!	NA	Inactive in both
NM_173743	Apol9b	2.23971	1.58397	0.017155	0	0	0	0.00899911	inf	0	#DIV/0!	#DIV/0!	NA	Inactive in both
NM_001109914	Apold1	1.37626	2.2936	0.181543	0.579582	1.6747	0.430214	1.02875	1.25777	2.36976	1.77498	-0.12551	NA	Inactive in both
NM_018816	Apom	0.917509	1.80284	0.0682621	0.189611	1.47388	0.0923451	0.380286	2.04198	1.3528	2.00561	0.171013	NA	Inactive in both
NM_133996	Apon	0.458755	0.764911	0.389504	0.670611	0.783839	0.324546	0.0999512	-1.69913	0.833229	0.149045	-0.747447	NA	Inactive in both
NM_001199337	Apoo	8.63525	16.8201	0.101715	0.108446	0.0924546	9.58389e-05	0	-inf	0.000942234	0	NA	NA	Active in both
NM_001199338	Apoo	8.63525	16.8201	0.0954358	0.119862	0.328767	0.000550181	0.801458	10.5085	0.00576493	6.68653	3.06441	NA	Active in both
NM_001199339	Apoo	8.63525	16.8201	0.099203	0.113203	0.190452	0.579061	8.79495e-06	-16.0067	5.83713	7.76921E-05	-4.87582	NA	Active in both
NM_026673	Apoo	6.3685	11.8504	0.105389	0.113103	0.101915	0	0	0	0	0	#DIV/0!	NA	Exclusively pro-B
NM_026565	Apool	12.737	10.5948	0.517934	0.353437	-0.551317	39.3269	58.8218	0.580836	75.9303	166.428	0.340811	0.127846	Active in both
NM_001163388	Apopt1	28.1184	38.9946	0.874913	0.777615	-0.170085	2.20776	8.45531	1.93728	2.5234	10.8734	0.634378	NA	Active in both
NM_026511	Apopt1	28.1184	38.9946	0.790011	0.695952	-0.182885	21.6921	19.1519	-0.179685	27.458	27.519	0.000964031	NA	Active in both
NM_001198823	App	0.917509	12.3423	0.00343191	0.00433308	0.33638	0	7.41765e-05	inf	0	0.0171187	#DIV/0!	NA	Exclusively pro-B
NM_001198824	App	0.917509	12.3423	0.0037179	0.00368311	-0.0135622	7.2486e-07	0	-inf	0.000194965	0	NA	NA	Exclusively pro-B
NM_001198825	App	0.917509	12.3423	0.00257393	0.00476638	0.888921	7.45332e-05	0	-inf	0.0289569	0	NA	NA	Exclusively pro-B
NM_001198826	App	0.917509	12.3423	0.00285992	0.00584965	1.03237	5.33242e-06	0.391862	16.1652	0.00186453	66.9889	4.55543	NA	Exclusively pro-B
NM_007471	App	0.917509	12.3423	0.00257393	0.00671627	1.38369	0.0072558	0	-inf	2.81896	0	NA	NA	Exclusively pro-B
NM_025825	Appbp2	52.3243	60.5654	2.24726	1.93664	-0.214618	54.2229	38.0304	-0.51175	24.1284	19.6374	-0.0894454	NA	Active in both
NM_145221	Appl1	25.42	32.7681	1.49709	1.49251	-0.00442232	39.0674	30.9589	-0.335614	26.0955	20.7428	-0.0996977	-0.0187481	Active in both
NM_145220	Appl2	20.8324	23.429	1.60028	0.153368	-3.38325	25.5094	6.81121	-1.90504	15.9406	44.4108	0.444984	NA	Active in both
NM_009698	Aprt	22.6945	22.7205	2.40237	3.0332	0.33638	22.5589	21.9545	-0.0391776	9.39027	7.23808	-0.113055	0.110274	Active in both
NM_001025444	Aptx	37.7252	37.6847	0.445595	0.306055	-0.541941	2.12098	4.56328e-05	-15.5043	4.75988	0.0001491	-4.50412	NA	Active in both
NM_025545	Aptx	36.8348	56.7984	0.502548	0.341951	-0.555471	2.20651	2.9869	0.436883	4.39065	8.73488	0.298728	NA	Active in both
NM_007472	Aqp1	1.37626	0.382455	0	0.023255	0	0.208864	0.106102	-0.977118	#DIV/0!	4.56254	#DIV/0!	NA	Inactive in both
NM_175105	Aqp11	22.2357	29.2741	0.0422682	0.0240152	-0.815623	3.94708	0.672469	-2.55324	93.3818	28.0018	-0.523077	NA	Active in both
NM_001159658	Aqp12	0	1.14737	0.0105644	0.00800305	-0.400585	0	0	0	0	0	#DIV/0!	NA	Inactive in both
NM_177587	Aqp12	0	1.14737	0.0105644	0.0320122	1.59941	0	0	0	0	0	#DIV/0!	NA	Inactive in both
NM_009699	Aqp2	0.458755	0.27302	0.0114226	0.0605725	2.40677	0	0	0	0	0	#DIV/0!	NA	Inactive in both
NM_016689	Aqp3	3.15722	4.58833	0	0.00870075	0	0.0794882	0.0320404	-1.31085	#DIV/0!	3.68249	#DIV/0!	NA	Inactive in both
NM_009700	Aqp4	0.458755	0.27302	0.00438809	0.0033242	-0.400585	0	0	0	0	0	#DIV/0!	NA	Inactive in both
NM_009701	Aqp5	0.458755	0.928496	0.016494	0.0249901	0.599415	0	0.0807365	inf	0	3.23074	#DIV/0!	NA	Inactive in both
NM_175087	Aqp6	1.37626	1.91228	0.0153777	0	0	0	0	0	0	#DIV/0!	#DIV/0!	NA	Inactive in both
NM_007473	Aqp7	1.80799	2.95021	0.0124896	0.00946148	-0.400585	0.0394126	0	-inf	3.15564	0	NA	NA	Inactive in both
NM_001109045	Aqp8	1.83502	0.546041	0.0109825	0	0	0.0564375	0	-inf	5.13885	#DIV/0!	#DIV/0!	NA	Inactive in both
NM_007474	Aqp8	1.83502	0.546041	0	0	0	0.0559032	0	-inf	#DIV/0!	#DIV/0!	#DIV/0!	NA	Inactive in both
NM_001271843	Aqp9	1.37626	0.764911	0.00482618	0.00182804	-1.40059	4.84413	0.0198887	-7.92814	1003.72	10.8798	-1.96499	NA	Inactive in both
NM_022026	Aqp9	0	1.52982	0.00834054	0.000902626	-3.20794	3.34054	0	-inf	400.518	0	NA	NA	Inactive in both
NM_009702	Aqr	21.2912	33.3153	1.16767	1.29387	0.148057	31.8724	38.3887	0.268377	27.2957	29.6697	0.0362192	-0.0129234	Active in both
NM_013476	Ar	0.917509	3.87757	0.00487002	0.0286629	2.55719	0.0290721	0	-inf	5.96961	0	NA	NA	Inactive in both
NM_001159645	Araf	9.60682	19.7173	2.63029	1.84014	-0.515406	11.9203	12.3363	0.0494901	4.53193	6.704	0.17005	NA	Active in both
NM_009703	Araf	9.60682	19.7173	4.03095	2.80777	-0.521694	12.5653	15.1805	0.272769	3.1172	5.4066	0.239159	NA	Active in both
NM_001040111	Arap1	25.7976	36.5362	1.40548	0.963111	-0.54529	2.52655	1.32005	-0.936576	1.79764	1.37061	-0.117789	NA	Active in both
NM_001040112	Arap1	6.39554	6.71834	1.45199	0.700221	-1.05215	21.3181	4.12901	-2.36821	14.682	5.89673	-0.396175	NA	Inactive in both
NM_027180	Arap1	2.75253	2.23945	1.31858	0.602143	-1.13081	0	0	0	0	0	#DIV/0!	NA	Inactive in both
NM_198096	Arap1	0.890479	3.33266	1.26116	0.558619	-1.17482	0	0	0	0	0	#DIV/0!	NA	Inactive in both
NM_178407	Arap2	18.0258	16.4399	0.89355	0.949937	0.0882826	15.2992	4.43494	-1.78647	17.1218	4.66867	-0.564357	NA	Active in both
NM_001205336	Arap3	3.64301	0.928496	0.29514	0.00360619	-6.35478	6.55964e-05	9.84549e-05	0.585846	0.000222255	0.0273017	2.08934	NA	Inactive in both
NM_139206	Arap3	5.96381	1.80284	0.356879	0.0019039	-7.55033	6.04775	0.012821	-8.88175	16.9462	6.73407	-0.400795	NA	Inactive in both
NM_018790	Arc	1.37626	12.5623	0	0.463076	0	0.0627079	0.287358	2.19613	#DIV/0!	0.620542	#DIV/0!	NA	Exclusively pro-B
NM_145985	Arcn1	31.7885	51.065	2.99329	3.01726	0.0115048	77.3059	56.8437	-0.443579	25.8264	18.8395	-0.136994	0.134942	Active in both
NM_009704	Areg	4.07473	2.89492	0	0.0215496	0	0	0	0	#DIV/0!	0	#DIV/0!	NA	Inactive in both
[truncated: 24,418 more rows]
